# Supplementary material for: Characterization of Genetic Variability of Venezuelan Equine Encephalitis Viruses
Source: PLoS One. 2016 Apr 7;11(4):e0152604. doi: 10.1371/journal.pone.0152604 (PMC4824352; doi:10.1371/journal.pone.0152604)
Supplement: S1 Table — (XLSX) [file pone.0152604.s004.xlsx]

## Sheet: Sheet2
Serotype	Sequence ID	Accession	gi number	Passage history	Year of collection	Host	Location where collected	Country	Identifier in tree	Tested on SNP microarray	Genome available	Other data	Country key	Host key	Passage history key
IAB	CoAn5384	KC344485.1	449535945	sm2,cec1	1967	hor	Cali, Colombia	CO	IAB-CO-1967-CoAn5384-hor	YES	YES		AR=Argentina	don=donkey	CEC = chicken embryo cell culture
IAB	69Z1	KC344505.1	449536005	sm2,BHK1	1969	hum	Guatemala	GA	IAB-GA-1969-69Z1-hum	YES	YES		BE=Belize	ham=hamster	C6/36 = Aedes albopictus mosquito
IAB	111-73	KC344483.1	449535939	sm3	1973	hor	Peru	PE	IAB-PE-1973-111-73-hor	YES	YES		BR=Brazil	hor=horse	Sm (or SMB) = suckling mouse brain
IAB	Beck_Wycoff	KC344516.1	449536038	sm8, cec1	1938	hor	Aragua St., Venezuela	VE	IAB-VE-1938-BeckWycoff-hor	YES	YES		CO=Colombia	hum=human	U = unknown
IC	V178	KC344484.1	449535942	sm1, V1	1961	hor	Cundinamarca, Colombia	CO	IC-CO-1961-V178-hor	YES	YES		EC=Ecuador	mos=mosquito	V = Vero African green monkey kidney
IC	V198_gi18152933	U55342.2	18152933	cec2	1962	hum		CO	IC-CO-1962-V198_gi18152933-hum	YES	YES		FG=French Guiana	mule=mule	BHK = baby hamster kidney
IC	PHO127	KC344528.1	449536074	BHK1	1962	hum	Guajira, Venezuela	VE	IC-VE-1962-PHO127-hum	YES	YES		GA=Guatemala	mus=mouse	RK = rabbit kidney
IC	P676_gi14549692	AF375051.1	14549692	u	1963	mos		VE	IC-VE-1963-P676_gi14549692-mos	YES	YES	brain	HO=Honduras	rat=Proechimys sp.	LLC1 = Lewis lung carcinoma line 1
IC	PMCHo5_gi20800448	U55345.2	20800448	u	1964	hum	Monagas, Venezuela	VE	IC-VE-1964-PMCHo5_gi20800448-hum	YES	YES		ME=Mexico	u=unknown
IC	243937_gi5442464	AF004459.2	5442464	V1, BHK1	1992	hor	Trujillo State, Venezuela	VE	IC-VE-1992-243937_gi5442464-hor	YES	YES		NI=Nicaragua
IC	SH3_gi5442468	U55360.2	5442468	V1	1993	hum	Candelaria, Venezuela	VE	IC-VE-1993-SH3_gi5442468-hum	YES	YES		PA=Panama
IC	6119_gi20800451	U55347.2	20800451	V1	1995	hum	Falcon State, Venezuela	VE	IC-VE-1995-6119_gi20800451-hum	YES	YES		PE=Peru
IC	254934_gi62824833	AY973944.1	62824833	BHK1	2000	hor	Barinas State, Venezuela	VE	IC-VE-2000-254934_gi62824833-hor	YES	YES		TR=Trinidad
IC	255010_gi62836644	AY986475.1	62836644	sm2,V1	2000	hor	Barinas State, Venezuela	VE	IC-VE-2000-255010_gi62836644-hor	YES	YES		US=USA
ID	V209A	AF004465.1	2564173	sm2,V2	1960	mus	u	CO	ID-CO-1960-V209A-mus	YES	YES		VE=Venezuela
ID	CoAn9004_1	KC344530.1	449536080	sm3, V1	1969	ham	Tumaco, Columbia	CO	ID-CO-1969-CoAn9004_1-ham	YES	YES		u=unknown
ID	307537	KC344519.1	449536047	V1	1971	mos	Pto. Boyaca, Colombia	CO	ID-CO-1971-307537-mos	YES	YES	Mansonia sp.
ID	309506	KC344520.1	449536050	V1	1973	ham	Pto. Boyaca, Colombia	CO	ID-CO-1973-309506-ham	YES	YES
ID	309752	KC344477.1	449535922	cec1	1974	hum	Lozania, Colombia	CO	ID-CO-1974-309752-hum	YES	YES
ID	334250	KC344487.1	449535951	V2	1977	mos	Pto. Boyaca, Colombia	CO	ID-CO-1977-334250-mos	YES	YES	Ae. fulvus
ID	335733	KC344514.1	449536032	none	1978	ham	Pto. Boyaca, Colombia	CO	ID-CO-1978-335733-ham	YES	YES
ID	97Co42	KC344523.1	449536059	v1	1997	ham	Monte San Miguel, Colombia	CO	ID-CO-1997-97Co42-ham	YES	YES	heart
ID	993MM304-1	KC344521.1	449536053	none	1999	mos	Monte San Miguel, Colombia	CO	ID-CO-1999-993MM304-1-mos	YES	YES
ID	00SMH264	KC344459.1	449535868	none	2000	ham	Monte San Miguel, Colombia	CO	ID-CO-2000-00SMH264-ham	YES	YES	heart
ID	CoAn59145	KC344524.1	449536062	BHK3	u	ham	Tibu, Colombia	CO	ID-CO-u-CoAn59145-ham	YES	YES
ID	76V2561	KC344531.1	449536084	sm4	1975	mos	u	EC	ID-EC-1975-76V2561-mos	YES	YES
ID	R16880	KC344529.1	449536077	sm4, V1	1976	ham	u	EC	ID-EC-1976-R16880-ham	YES	YES
ID	3880_gi323706	L00930.1	323706	u	1961	hum	Canito, Panama	PA	ID-PA-1961-3880_gi323706-hum	YES	YES	fatal
ID	4840	KC344506.1	449536008	BHK1,sm2,V1,cec1	1961	hum	PA	PA	ID-PA-1961-4840-hum	YES	YES
ID	8138	KC344471.1	449535904	cec2	1962	hum	El Rincon, Panama	PA	ID-PA-1962-8138-hum	YES	YES
ID	242959	KC344488.1	449535954	u	1966	u	Gamboa, Panama	PA	ID-PA-1966-242959-u	YES	YES
ID	903104	KC344503.1	449535999	BHK1	1977	mos	Bayano, Panama	PA	ID-PA-1977-903104-mos	YES	YES	Cx. aikenii s.l.
ID	GML903843	KC344472.1	449535907	V1, BHK1	1984	hum	Bayano, Panama	PA	ID-PA-1984-GML903843-hum	YES	YES
ID	474590	KC344473.1	449535910	V2	1997	hum	P. metro, Panama	PA	ID-PA-1997-474590-hum	YES	YES	encephalitis
ID	481460	KC344510.1	449536020	V2	2000	u	Peste, Panama	PA	ID-PA-2000-481460-u	YES	YES
ID	484551	KC344511.1	449536023	V2	2001	u	Darien, Panama	PA	ID-PA-2001-484551-u	YES	YES
ID	485029	KC344474.1	449535913	V2	2001	u	Darien, Panama	PA	ID-PA-2001-485029-u	YES	YES
ID	212857	KC344475.1	449535916	SMB-1	2003	hum	Darién, Panama	PA	ID-PA-2003-212857-hum	YES	YES
ID	213391	KC344476.1	449535919	SMB-1	2003	hum	B del Toro, Panama	PA	ID-PA-2003-213391-hum	YES	YES	encephalitis
ID	75D143	KC344525.1	449536065	cec1	1975	mos	Iquitos, Peru	PE	ID-PE-1975-75D143-mos	YES	YES
ID	IQT1724	KC344490.1	449535960	V1	1995	hum	Loreto, Peru	PE	ID-PE-1995-IQT1724-hum	YES	YES
ID	02_2720_98	KC344504.1	449536002	C6/36-1	1998	hum	Iquitos, Peru	PE	ID-PE-1998-02_2720_98-hum	YES	YES
ID	FSE507	KC344522.1	449536056	V1	2000	hum	Iquitos, Peru	PE	ID-PE-2000-FSE507-hum	YES	YES
ID	204381	KC344512.1	449536026	u	1973	mos	Delta Amacuro, Venezuela	VE	ID-VE-1973-204381-mos	YES	YES
ID	23647	KC344508.1	449536014	V1, BHK1	1974	ham	Catatumbo, Venezuela	VE	ID-VE-1974-23647-ham	YES	YES
ID	251641	KC344509.1	449536017	sm3,V3	1976	ham	Pto. Concha, Venezuela	VE	ID-VE-1976-251641-ham	YES	YES
ID	ZPC727	KC344513.1	449536029	none	1997	ham	Las Nubes, catatumbo, venezuela	VE	ID-VE-1997-ZPC727-ham	YES	YES
IE	67U201	KC344433.1	449535792	sm1	1967	ham	Belize	BE	IE-BE-1967-67U201-ham	YES	YES
IE	68U200	KC344435.1	449535797	none	1968	ham	La Avellana, Santa Rosa Department, Guatemala	GA	IE-GA-1968-68U200-ham	YES	YES
IE	68U217	KC344442.1	449535817	BHK1	1968	ham	Pto. Barrios, Guatemala	GA	IE-GA-1968-68U217-ham	YES	YES
IE	70U74	KC344443.1	449535820	u	1970	ham	Pto. Barrios, Guatemala	GA	IE-GA-1970-70U74-ham	YES	YES
IE	71U382	KC344466.1	449535889	V1	1971	ham	La Avellana, Guatemala	GA	IE-GA-1971-71U382-ham	YES	YES
IE	71U384	KC344454.1	449535853	sm1, V1	1971	ham	Santa Rosa Department, Guatemala	GA	IE-GA-1971-71U384-ham	YES	YES
IE	72U23	KC344467.1	449535892	V1	1972	ham	La Avellana, Guatemala	GA	IE-GA-1972-72U23-ham	YES	YES
IE	73U151	KC344434.1	449535795	u	1973	ham	La Avellana, Guatemala	GA	IE-GA-1973-73U151-ham	YES	YES
IE	78U202	KC344438.1	449535806	u	1978	ham	La Avellana, Guatemala	GA	IE-GA-1978-78U202-ham	YES	YES
IE	79U13	KC344455.1	449535856	BHK 1	1979	ham	Izabal Department, Guatemala	GA	IE-GA-1979-79U13-ham	YES	YES
IE	80U76_gi17865005	AF448539.1	17865005	u	1980	hor	La Avellana, Guatemala	GA	IE-GA-1980-80U76_gi17865005-hor	YES	YES
IE	67U208	KC344456.1	449535859	V?	1967	ham	Honduras	HO	IE-HO-1967-67U208-ham	YES	YES
IE	67U225	KC344444.1	449535823	sm1	1967	ham	Pto. Cortez, Honduras	HO	IE-HO-1967-67U225-ham	YES	YES
IE	63A216	KC344457.1	449535862	sm1	1963	mos	Veracruz, Mexico	ME	IE-ME-1963-63A216-mos	YES	YES
IE	63Z1	KC344431.1	449535786	sm1, V1	1963	hum	Veracruz, Mexico	ME	IE-ME-1963-63Z1-hum	YES	YES
IE	65U206	KC344446.1	449535829	sm1	1965	ham	Sontecomapan, Mexico	ME	IE-ME-1965-65U206-ham	YES	YES
IE	66U91	KC344447.1	449535832	cec1	1966	ham	Sontecomapan, Mexico	ME	IE-ME-1966-66U91-ham	YES	YES
IE	67U222	KC344439.1	449535809	V1	1967	ham	Minititlan, Mexico	ME	IE-ME-1967-67U222-ham	YES	YES
IE	69U315	KC344448.1	449535835	sm1	1969	ham	Sontecomapan, Mexico	ME	IE-ME-1969-69U315-ham	YES	YES
IE	MX01-32	KC344515.1	449536035	none	2001	ham	Chiapas State, Mexico	ME	IE-ME-2001-MX01-32-ham	YES	YES
IE	MX03H1	KC344482.1	449535937	none	2003	ham	Las Coaches, Pijijiapan, Chiapas State, Mexico	ME	IE-ME-2003-MX03H1-ham	YES	YES
IE	MX03H2	KC344464.1	449535883	none	2003	ham	Las Coaches, Pijijiapan, Chiapas State, Mexico	ME	IE-ME-2003-MX03H2-ham	YES	YES
IE	MX08H50	KC344449.1	449535838	V1	2008	ham	E. Coachapa, Minatitlan, Veracruz State, Mexico	ME	IE-ME-2008-MX08H50-ham	YES	YES
IE	MX08H53	KC344451.1	449535844	V1	2008	ham	Tacoteno, Minatitlan, Veracruz State, Mexico	ME	IE-ME-2008-MX08H53-ham	YES	YES
IE	MX09M64	KC344480.1	449535931	V1	2008	mos	Tacoteno, Minatitlan, Veracruz State, Mexico	ME	IE-ME-2008-MX09M64-mos	YES	YES	Cx. taeniopus
IE	MX09Eq03	KC344481.1	449535934	V1	2009	hor	Tacoteno, Minatitlan, Veracruz State, Mexico	ME	IE-ME-2009-MX09Eq03-hor	YES	YES
IE	MX10H91_00011	KC344468.1	449535895	none	2010	ham	Minatitlan, Veracruz State, Mexico	ME	IE-ME-2010-MX10H91_00011-ham	YES	YES	heart
IE	2177B	KC344441.1	449535814	V3	1968	u	Nicaragua	NI	IE-NI-1968-2177B-u	YES	YES
IE	BT2607	KC344432.1	449535789	u	1961	mos	Almirante, Panama	PA	IE-PA-1961-BT2607-mos	YES	YES	Cx. taeniopus
IE	70U1134	KC344486.1	449535948	u	1970	ham	Iquitos, Peru	PE	IE-PE-1970-70U1134-ham	YES	YES
IE	MenaII_gi4262302	AF075252.1	4262302	u	1962	hum	Zulia State, Venezuela	VE	IE-VE-1962-MenaII_gi4262302-hum	YES	YES
IIIB	MucamboBeAn8_gi4262305	AF075253.1	4262305	u	1954	u	Brazil	BR	IIIB-BR-1954-MucamboBeAn8_gi4262305-u	YES	YES
IV	PixunaBeAr35645_gi4262314	AF075256.1	4262314	sm4, V1	1961	mos	Brazil	BR	IV-BR-1961-PixunaBeAr35645_gi4262314-mos	YES	YES	Anopheles nimbus
V	CabassouCaAr508_gi4262323	AF075259.1	4262323	sm10	1968	mos	French Guiana (Cabassou)	FG	V-FG-1968-CabassouCaAr508_gi4262323-mos	YES	YES	Culex portesi
IAB	HojaRedonda	KC344430.1	449535783	u	1942	hor	Hoja Redonda, Ica, Peru	PE	IAB-PE-1942-HojaRedonda-hor	NO	YES
IAB	TrinDonk43_gi323708	J04332.1	323708	u	1943	don	Trinidad	TR	IAB-TR-1943-TrinDonk43_gi323708-don	NO	YES
IAB	TrinDonk43_gi4887231	L01442.2	4887231	u	1943	don	Trinidad	TR	IAB-TR-u-TrinDonk43_gi4887231-don	NO	YES
IAB	71-180_gi3249013	AF069903.1	3249013	u	1971	hor	Texas	US	IAB-US-1971-71-180_gi3249013-hor	NO	YES
IAB	V3526_gi53680681	AY741139.1	53680681	u	vaccine	u	US	US	IAB-US-vaccine-V3526_gi53680681-u	NO	YES	vaccine
IAB	TC-83_gi323714	L01443.1	323714	sm2	1977	hor	Carabobo State, Venezuela	VE	IAB-VE-1977-TC-83_gi323714-hor	NO	YES	vaccine
IC	P676_gi9626526	NC_001449.1	9626526	u	1963	mos	Miranda State, Venezuela	VE	IC-VE-1963-P676_gi9626526-mos	NO	YES
IC	3908_gi20800454	U55350.2	20800454	V1	1995	hum	Zulia State, Venezuela	VE	IC-VE-1995-3908_gi20800454-hum	NO	YES
ID	59001	AF004468.1	2564179	V1	1970	ham	Pto. Boyaca, Colombia	CO	ID-CO-1970-59001-ham	NO	YES
ID	306425	KC344502.1	449535996	V2	1972	ham	Pto. Boyaca, Colombia	CO	ID-CO-1972-306425-ham	NO	YES
ID	83U434_gi5442471	U55362.2	5442471	cec1,BHK1	1983	ham	Rio de Oro, Colombia	CO	ID-CO-1983-83U434_gi5442471-ham	NO	YES
ID	Co97	KC344429.1	449535780	V1	1997	ham	Monte San Miguel, Colombia	CO	ID-CO-1997-Co97-ham	NO	YES
ID	00SMH279	KC344461.1	449535874	none	2000	ham	Monte San Miguel, Colombia	CO	ID-CO-2000-00SMH279-ham	NO	YES	heart
ID	00SMM480-11	KC344460.1	449535871	none	2000	mos	Monte San Miguel, Colombia	CO	ID-CO-2000-00SMM480-11-mos	NO	YES
ID	00SMM495-12	KC344462.1	449535877	none	2005	mos	Monte San Miguel, Colombia	CO	ID-CO-2005-00SMM495-12-mos	NO	YES
ID	R16905	KC344517.1	449536041	sm5	1977	u	EC	EC	ID-EC-1977-R16905-u	NO	YES
ID	240832	KC344518.1	449536044	u	1965	u	Gamboa, Panama	PA	ID-PA-1965-240832-u	NO	YES
ID	IQT1098	KC344526.1	449536068	sm1, LLC1	1994	hum	Iquitos, Peru	PE	ID-PE-1994-IQT1098-hum	NO	YES
ID	IQT3971	KC344507.1	449536011	C6/36-1	1997	hum	Iquitos, Peru	PE	ID-PE-1997-IQT3971-hum	NO	YES
ID	8131_gi226844695	DQ390224.2	226844695	u	1998	hum	Belen, Iquitos, Peru	PE	ID-PE-1998-8131_gi226844695-hum	NO	YES
ID	IQT7460	AY966910.2	111116767	u	1998	hum	u	PE	ID-PE-1998-IQT7460-hum	NO	YES
ID	66457_gi5442461	AF004472.2	5442461	V1	1981	ham	Zulia State, Venezuela	VE	ID-VE-1981-66457_gi5442461-ham	NO	YES
ID	66637_gi5442458	AF004458.2	5442458	V1	1981	ham	Zulia State, Venezuela	VE	ID-VE-1981-66637_gi5442458-ham	NO	YES
ID	ZPC738_gi4689187	AF100566.1	4689187	V1	1997	ham	Zulia State, Venezuela	VE	ID-VE-1997-ZPC738_gi4689187-ham	NO	YES
IE	70U55	KC344436.1	449535800	sm1	1970	ham	La Avellana, Guatemala	GA	IE-GA-1970-70U55-ham	NO	YES
IE	70U80	KC344458.1	449535865	sm1	1970	ham	Izabal Department, Guatemala	GA	IE-GA-1970-70U80-ham	NO	YES
IE	77U204	KC344527.1	449536071	BHK1	1977	ham	La Avellana, Guatemala	GA	IE-GA-1977-77U204-ham	NO	YES
IE	77U208	KC344437.1	449535803	u	1977	ham	La Avellana, Guatemala	GA	IE-GA-1977-77U208-ham	NO	YES
IE	64U87	KC344445.1	449535826	sm1	1964	mos	Sontecomapan, Mexico	ME	IE-ME-1964-64U87-mos	NO	YES	Cx. opisthopus
IE	66U11	KC344440.1	449535811	cec1	1966	ham	Minititlan, Mexico	ME	IE-ME-1966-66U11-ham	NO	YES
IE	CPA201_gi17864999	AF448537.1	17864999	RK1,sm1	1993	hor	Rancho El Recuerdo, Mapastepec, Chiapas State; State, Mexico	ME	IE-ME-1993-CPA201_gi17864999-hor	NO	YES
IE	OAX131_gi17864996	AF448536.1	17864996	sm1,RK1	1996	hor	Oaxaca State, Mexico	ME	IE-ME-1996-OAX131_gi17864996-hor	NO	YES
IE	OAX142_gi17865002	AF448538.1	17865002	sm1,RK1	1996	hor	Tapanatepec, Oaxaca, Mexico	ME	IE-ME-1996-OAX142_gi17865002-hor	NO	YES	brain
IE	MX01-22_gi56789993	AY823299.1	56789993	none	2001	ham	Chiapas State, Mexico	ME	IE-ME-2001-MX01-22_gi56789993-ham	NO	YES
IE	MX08H51	KC344450.1	449535841	V1	2008	ham	E. Coachapa, Minatitlan, Veracruz State, Mexico	ME	IE-ME-2008-MX08H51-ham	NO	YES
IE	MX09-H49	KC344453.1	449535850	V1	2009	mos	Tacoteno, Minatitlan, Veracruz State, Mexico	ME	IE-ME-2009-MX09-H49-mos	NO	YES	Cq. nigricans
IE	MX09-H60	KC344452.1	449535847	V1	2009	ham	Tacoteno, Minatitlan, Veracruz State, Mexico	ME	IE-ME-2009-MX09-H60-ham	NO	YES
IE	MX09Eq05	KC344463.1	449535880	V1	2009	hor	Tacoteno, Minatitlan, Veracruz State, Mexico	ME	IE-ME-2009-MX09Eq05-hor	NO	YES
IE	MX09M50	KC344479.1	449535928	V1	2009	mos	Tacoteno, Minatitlan, Veracruz State, Mexico	ME	IE-ME-2009-MX09M50-mos	NO	YES	M. titillans
IE	MX09M51	KC344478.1	449535925	none	2009	mos	Tacoteno, Minatitlan, Veracruz State, Mexico	ME	IE-ME-2009-MX09M51-mos	NO	YES	Cx. nigripalus
IE	MX10_91M1	KC344493.1	449535969	none	2010	mos	Minatitlan, Veracruz State, Mexico	ME	IE-ME-2010-MX10_91M1-mos	NO	YES	pool
IE	MX10_91M11	KC344495.1	449535975	none	2010	mos	Minatitlan, Veracruz State, Mexico	ME	IE-ME-2010-MX10_91M11-mos	NO	YES	pool
IE	MX10_91M8	KC344494.1	449535972	none	2010	mos	Minatitlan, Veracruz State, Mexico	ME	IE-ME-2010-MX10_91M8-mos	NO	YES	pool
IE	MX10_94M4	KC344496.1	449535978	none	2010	mos	Minatitlan, Veracruz State, Mexico	ME	IE-ME-2010-MX10_94M4-mos	NO	YES	pool
IE	MX10_94M5	KC344497.1	449535981	none	2010	mos	Minatitlan, Veracruz State, Mexico	ME	IE-ME-2010-MX10_94M5-mos	NO	YES	pool
IE	MX10_94M6	KC344498.1	449535984	none	2010	mos	Minatitlan, Veracruz State, Mexico	ME	IE-ME-2010-MX10_94M6-mos	NO	YES	pool
IE	MX10_95M11	KC344501.1	449535993	none	2010	mos	u	ME	IE-ME-2010-MX10_95M11-mos	NO	YES
IE	MX10_95M8	KC344499.1	449535987	none	2010	mos	Minatitlan, Veracruz State, Mexico	ME	IE-ME-2010-MX10_95M8-mos	NO	YES	pool
IE	MX10_95M9	KC344500.1	449535990	none	2010	mos	Minatitlan, Veracruz State, Mexico	ME	IE-ME-2010-MX10_95M9-mos	NO	YES	pool
IE	MX10H4	KC344465.1	449535886	none	2010	ham	El Dorado, Mapastepec, Chiapas State, Mexico	ME	IE-ME-2010-MX10H4-ham	NO	YES
IE	MX10H91_00033	KC344468.1	449535895	none	2010	ham	Minatitlan, Veracruz State, Mexico	ME	IE-ME-2010-MX10H91_00033-ham	NO	YES	heart
IE	MX10H94_00013	KC344491.1	449535963	none	2010	ham	Minatitlan, Veracruz State, Mexico	ME	IE-ME-2010-MX10H94_00013-ham	NO	YES	heart
IE	MX10H94_00034	KC344469.1	449535898	V1	2010	ham	Minatitlan, Veracruz State, Mexico	ME	IE-ME-2010-MX10H94_00034-ham	NO	YES	heart
IE	MX10H95_00014	KC344470.1	449535901	none	2010	ham	Minatitlan, Veracruz State, Mexico	ME	IE-ME-2010-MX10H95_00014-ham	NO	YES	heart
IE	MX10H95_00035	KC344470.1	449535901	none	2010	ham	Minatitlan, Veracruz State, Mexico	ME	IE-ME-2010-MX10H95_00035-ham	NO	YES	heart
IE	gi1144527	U34999.1	1144527	u	1968	u	u	u	IE-u-1968-gi1144527-u	NO	YES
IE	CPA152_gi17864993	AF448535.1	17864993	u	1996	u	u	u	IE-u-1996-CPA152_gi17864993-u	NO	YES
IF	78V3531_gi4262317	AF075257.1	4262317	u	1978	u	Brazil	BR	IF-BR-1978-78V3531_gi4262317-u	NO	YES
II	EvergladesFe3-7c_gi4262299	AF075251.1	4262299	u	1963	mos	Florida, USA	US	II-US-1963-EvergladesFe3-7c_gi4262299-mos	NO	YES	(Culex (Melanoconion) sp.)
IIIA	TonateCaAn410d_gi4262308	AF075254.1	4262308	u	1973	u	French Guiana	FG	IIIA-FG-1973-TonateCaAn410d_gi4262308-u	NO	YES
IIIC	71D1252_gi4262311	AF075255.1	4262311	u	1970	u	PE	PE	IIIC-PE-1970-71D1252_gi4262311-u	NO	YES
u	VEE_NBACC_454June2010	unpublished	unpublished	u	u	u	u	u	u-u-u-VEE_NBACC_454June2010-u	NO	YES
VI	AG80-663_gi4262320	AF075258.1	4262320	u	1980	u	Argentina	AR	VI-AR-1980-AG80-663_gi4262320-u	NO	YES
IAB	Piura			sm3	1942	mule	Piura, Peru	PE	IAB-PE-1942-Piura-mule	YES	NO
IAB	TRD			sm7	1943	don	Trinidad	TR	IAB-TR-1943-TRD-don	YES	NO
IAB	V-263E			u	1943	don	Trinidad	TR	IAB-TR-1943-V-263E-don	YES	NO
IAB	E541_73			sm1, cec2	1973	hum	Guajira, Zulia State, Venezuela	VE	IAB-VE-1973-E541_73-hum	YES	NO
IC	V202			sm1,V1	1962	hum	Guajira, Colombia	CO	IC-CO-1962-V202-hum	YES	NO
IC	369673			V1	1999	hum	Manaure, Guajira, Colombia	CO	IC-CO-1999-369673-hum	YES	NO
IC	369676			V1	1999	hum	Manaure, Guajira, Colombia	CO	IC-CO-1999-369676-hum	YES	NO
IC	369678			V1	1999	hum	Manaure, Guajira, Colombia	CO	IC-CO-1999-369678-hum	YES	NO
IC	369680			V1	1999	hum	Manaure, Guajira, Colombia	CO	IC-CO-1999-369680-hum	YES	NO
IC	PHO1275			sm1,V1?	1962	hum	Guajira, Venezuela	VE	IC-VE-1962-PHO1275-hum	YES	NO
IC	12.225			V2	1995	hum	Venezuela	VE	IC-VE-1995-12.225-hum	YES	NO
IC	12.399			u,BHK1	1995	hum	Venezuela	VE	IC-VE-1995-12.399-hum	YES	NO
IC	INH9813			u	1995	hum	Urdueta, Lara State, Venezuela	VE	IC-VE-1995-INH9813-hum	YES	NO
IC	243938			V1,BHK1	1996	hor	Trujillo State, Venezuela	VE	IC-VE-1996-243938-hor	YES	NO	serum
IC	125567			BHK1	1997	hum	Zulia State, Venezuela	VE	IC-VE-1997-125567-hum	YES	NO
IC	SH5			V1	1997	hum	Candelaria, Venezuela	VE	IC-VE-1997-SH5-hum	YES	NO
IC	6803			V1	1999	hum	Falcon State, Venezuela	VE	IC-VE-1999-6803-hum	YES	NO
IC	9813			V1	1999	hum	Urdueta, Lara State, Venezuela	VE	IC-VE-1999-9813-hum	YES	NO
IC	ZGH734			V1	1999	hum	Sinamaica, Venezuela	VE	IC-VE-1999-ZGH734-hum	YES	NO
IC	ZGH868			V1	1999	hum	Sinamaica, Venezuela	VE	IC-VE-1999-ZGH868-hum	YES	NO
IC	255005			SM3	2000	hor	Barinas State, Venezuela	VE	IC-VE-2000-255005-hor	YES	NO
IC	255058			sm2,V1	2000	hor	Carabobo State, Venezuela	VE	IC-VE-2000-255058-hor	YES	NO
IC	12.563			V1,BHK1	u	hum	Venezuela	VE	IC-VE-u-12.563-hum	YES	NO
IC	25716			BHK1	u	u	Venezuela	VE	IC-VE-u-25716-u	YES	NO
IC	25717			BHK1	u	u	Venezuela	VE	IC-VE-u-25717-u	YES	NO
ID	312714			V2	1978	rat	Pto. Boyaca, Colombia	CO	ID-CO-1978-312714-rat	YES	NO	Proechimys sp.
ID	92CO-59			none	1996	ham	Los Corales, Colombia	CO	ID-CO-1996-92CO-59-ham	YES	NO	brain
ID	980027			V1	1998	ham	Bosque San Miguel, Colombia	CO	ID-CO-1998-980027-ham	YES	NO	spleen
ID	980408			V1	1998	mos	Casanare, Colombia	CO	ID-CO-1998-980408-mos	YES	NO	Culex sp.
ID	00SMH290			none	2000	ham	Monte San Miguel, Colombia	CO	ID-CO-2000-00SMH290-ham	YES	NO
ID	00SMM515-11C			none	2000	mos	Monte San Miguel, Colombia	CO	ID-CO-2000-00SMM515-11C-mos	YES	NO
ID	622-41			none	2000	mos	Monte San Miguel, Colombia	CO	ID-CO-2000-622-41-mos	YES	NO
ID	98-003			u	2002	ham	Los Corales, Colombia	CO	ID-CO-2002-98-003-ham	YES	NO
ID	98-007			u	2002	ham	Los Corales, Colombia	CO	ID-CO-2002-98-007-ham	YES	NO
ID	980019			V1	2002	ham	Bosque San Miguel, Colombia	CO	ID-CO-2002-980019-ham	YES	NO	heart
ID	980267			V1	2002	ham	Puerto boyaca, Colombia	CO	ID-CO-2002-980267-ham	YES	NO	heart
ID	980517			V1	2003	mos	San Pedro de la Paz, Colombia	CO	ID-CO-2003-980517-mos	YES	NO	Aedes angustivittatus
ID	247168			V2	2010	hor	Panama	PA	ID-PA-2010-247168-hor	YES	NO	brain
ID	247186			V2	2010	hor	Panama	PA	ID-PA-2010-247186-hor	YES	NO	brain
ID	FSL2314			u	2006	u	Loreto, Peru	PE	ID-PE-2006-FSL2314-u	YES	NO
ID	FSL2649			u	2006	u	Loreto, Peru	PE	ID-PE-2006-FSL2649-u	YES	NO
ID	FVB0204			u	2006	u	Cochabamba, Peru	PE	ID-PE-2006-FVB0204-u	YES	NO
ID	FVB0258			u	2007	u	Cochabamba, Peru	PE	ID-PE-2007-FVB0258-u	YES	NO
ID	FPI3700			V1	u	hum	Peru	PE	ID-PE-u-FPI3700-hum	YES	NO
ID	249443			sm2,V6	1972	ham	Yumare, Venezuela	VE	ID-VE-1972-249443-ham	YES	NO
ID	Pan34958			p2,sm1	1976	mos	Catatumbo, Zulis State, Venezuela	VE	ID-VE-1976-Pan34958-mos	YES	NO	Cx. ferreri?
ID	ZPC10			V1	1997	ham	Venezuela	VE	ID-VE-1997-ZPC10-ham	YES	NO	serum
ID	ZPC820			none	1997	ham	Las Nubes, catatumbo, Venezuela	VE	ID-VE-1997-ZPC820-ham	YES	NO
ID	MAC10			V1	1998	ham	Padron Agric. Station, Miranda State, Venezuela	VE	ID-VE-1998-MAC10-ham	YES	NO
IE	68U201			u,sm1	1968	ham	La Avellana, Guatemala	GA	IE-GA-1968-68U201-ham	YES	NO
III	PC254			u	1997	rat	Iquitos, Peru		III--1997-PC254-Proechimys spp.	YES	NO	Proechimys spp.
III	PE407660			u	1998	mos	Iquitos, Peru	PE	III-PE-1998-PE407660-mos	YES	NO
III	FSL0190			V2	2000	hum	San Juan, Iquitos, Peru	PE	III-PE-2000-FSL0190-hum	YES	NO
