# Supplementary material for: Characterization of Genetic Variability of Venezuelan Equine Encephalitis Viruses
Source: PLoS One. 2016 Apr 7;11(4):e0152604. doi: 10.1371/journal.pone.0152604 (PMC4824352; doi:10.1371/journal.pone.0152604)
Supplement: S2 Table — (XLSX) [file pone.0152604.s005.xlsx]

## Sheet: replacementTableS2.txt
Locus number	Context	Allele	Position/Strand	Strain ID	Amino acid	Codon	SNP position in protein	Peptide context	Protein gi	Genome gi	Protein accession	Protein annotation
1	AAAAAA.AAAATA	T	11404 R	240832					NonCoding
1	AAAAAA.AAAATA	T	11404 R	4840					NonCoding
1	AAAAAA.AAAATA	G	11407 R	97Co42					NonCoding
1	AAAAAA.AAAATA	G	11433 R	MX10H94_ARBSP_VEEV_00013					NonCoding
1	AAAAAA.AAAATA	G	11433 R	MX10_95M11					NonCoding
1	AAAAAA.AAAATA	G	11433 R	MX10_95M8					NonCoding
1	AAAAAA.AAAATA	G	11433 R	MX10_95M9					NonCoding
1	AAAAAA.AAAATA	T	11403 R	TrinidadDonkey43					NonCoding
1	AAAAAA.AAAATA	T	11400 R	gi323708					NonCoding
1	AAAAAA.AAAATA	T	11403 R	gi4887231					NonCoding
2	AAAAAA.ATCTAA	T	733 F	76V2561_1					NonCoding
2	AAAAAA.ATCTAA	A	11449 R	AG80-663_gi4262320					NonCoding
2	AAAAAA.ATCTAA	A	11449 R	AG80_663					NonCoding
3	AAAAAA.ATGACT	G	2683 F	64U87					NotInAnnotatedGenome
3	AAAAAA.ATGACT	A	2672 F	73U151					NotInAnnotatedGenome
4	AAAAAA.CCGCAC	A	2501 R	111-73	G	GGT	819	CGFF	3249014	3249013	AAC24033.1	gi|3249014|gb|AAC24033.1| nonstructural polyprotein [Venezuelan equine encephalitis virus]
4	AAAAAA.CCGCAC	A	2501 R	481460	G	GGT	819	CGFF	3249014	3249013	AAC24033.1	gi|3249014|gb|AAC24033.1| nonstructural polyprotein [Venezuelan equine encephalitis virus]
4	AAAAAA.CCGCAC	A	2501 R	69Z1	G	GGT	819	CGFF	3249014	3249013	AAC24033.1	gi|3249014|gb|AAC24033.1| nonstructural polyprotein [Venezuelan equine encephalitis virus]
4	AAAAAA.CCGCAC	G	2501 R	70U1134	G	GGC	819	CGFF	3249014	3249013	AAC24033.1	gi|3249014|gb|AAC24033.1| nonstructural polyprotein [Venezuelan equine encephalitis virus]
4	AAAAAA.CCGCAC	A	2501 R	71-180_gi3249013	G	GGT	819	CGFF	3249014	3249013	AAC24033.1	gi|3249014|gb|AAC24033.1| nonstructural polyprotein [Venezuelan equine encephalitis virus]
4	AAAAAA.CCGCAC	A	2501 R	71_180	G	GGT	819	CGFF	3249014	3249013	AAC24033.1	gi|3249014|gb|AAC24033.1| nonstructural polyprotein [Venezuelan equine encephalitis virus]
4	AAAAAA.CCGCAC	G	2501 R	75D143	G	GGC	819	CGFF	3249014	3249013	AAC24033.1	gi|3249014|gb|AAC24033.1| nonstructural polyprotein [Venezuelan equine encephalitis virus]
4	AAAAAA.CCGCAC	G	2501 R	903104	G	GGC	819	CGFF	3249014	3249013	AAC24033.1	gi|3249014|gb|AAC24033.1| nonstructural polyprotein [Venezuelan equine encephalitis virus]
4	AAAAAA.CCGCAC	A	2501 R	Beck_Wycoff	G	GGT	819	CGFF	3249014	3249013	AAC24033.1	gi|3249014|gb|AAC24033.1| nonstructural polyprotein [Venezuelan equine encephalitis virus]
4	AAAAAA.CCGCAC	A	2493 R	CoAn5384	G	GGT	819	CGFF	3249014	3249013	AAC24033.1	gi|3249014|gb|AAC24033.1| nonstructural polyprotein [Venezuelan equine encephalitis virus]
4	AAAAAA.CCGCAC	A	2496 R	HojaRedonda	G	GGT	819	CGFF	3249014	3249013	AAC24033.1	gi|3249014|gb|AAC24033.1| nonstructural polyprotein [Venezuelan equine encephalitis virus]
4	AAAAAA.CCGCAC	G	2501 R	IQT3971	G	GGC	819	CGFF	3249014	3249013	AAC24033.1	gi|3249014|gb|AAC24033.1| nonstructural polyprotein [Venezuelan equine encephalitis virus]
4	AAAAAA.CCGCAC	A	2501 R	R16905	G	GGT	819	CGFF	3249014	3249013	AAC24033.1	gi|3249014|gb|AAC24033.1| nonstructural polyprotein [Venezuelan equine encephalitis virus]
4	AAAAAA.CCGCAC	A	2501 R	TC-83_gi323714	G	GGT	819	CGFF	3249014	3249013	AAC24033.1	gi|3249014|gb|AAC24033.1| nonstructural polyprotein [Venezuelan equine encephalitis virus]
4	AAAAAA.CCGCAC	A	2501 R	TC83	G	GGT	819	CGFF	3249014	3249013	AAC24033.1	gi|3249014|gb|AAC24033.1| nonstructural polyprotein [Venezuelan equine encephalitis virus]
4	AAAAAA.CCGCAC	A	2501 R	TrinidadDonkey43	G	GGT	819	CGFF	3249014	3249013	AAC24033.1	gi|3249014|gb|AAC24033.1| nonstructural polyprotein [Venezuelan equine encephalitis virus]
4	AAAAAA.CCGCAC	A	2501 R	V3526	G	GGT	819	CGFF	3249014	3249013	AAC24033.1	gi|3249014|gb|AAC24033.1| nonstructural polyprotein [Venezuelan equine encephalitis virus]
4	AAAAAA.CCGCAC	A	2501 R	V3526_gi53680681	G	GGT	819	CGFF	3249014	3249013	AAC24033.1	gi|3249014|gb|AAC24033.1| nonstructural polyprotein [Venezuelan equine encephalitis virus]
4	AAAAAA.CCGCAC	A	2491 R	VEE_NBACC_454June2010	G	GGT	819	CGFF	3249014	3249013	AAC24033.1	gi|3249014|gb|AAC24033.1| nonstructural polyprotein [Venezuelan equine encephalitis virus]
4	AAAAAA.CCGCAC	G	2502 R	ZPC727	G	GGC	819	CGFF	3249014	3249013	AAC24033.1	gi|3249014|gb|AAC24033.1| nonstructural polyprotein [Venezuelan equine encephalitis virus]
4	AAAAAA.CCGCAC	G	2502 R	ZPC738	G	GGC	819	CGFF	3249014	3249013	AAC24033.1	gi|3249014|gb|AAC24033.1| nonstructural polyprotein [Venezuelan equine encephalitis virus]
4	AAAAAA.CCGCAC	G	2502 R	ZPC738_gi4689187	G	GGC	819	CGFF	3249014	3249013	AAC24033.1	gi|3249014|gb|AAC24033.1| nonstructural polyprotein [Venezuelan equine encephalitis virus]
4	AAAAAA.CCGCAC	A	2501 R	gi323708	G	GGT	819	CGFF	3249014	3249013	AAC24033.1	gi|3249014|gb|AAC24033.1| nonstructural polyprotein [Venezuelan equine encephalitis virus]
4	AAAAAA.CCGCAC	A	2501 R	gi4887231	G	GGT	819	CGFF	3249014	3249013	AAC24033.1	gi|3249014|gb|AAC24033.1| nonstructural polyprotein [Venezuelan equine encephalitis virus]
5	AAAAAA.GACTTG	T	2674 F	73U151					NotInAnnotatedGenome
5	AAAAAA.GACTTG	A	2247 F	MX09Eq05					NotInAnnotatedGenome
6	AAAAAA.GAGGAC	T	2635 F	481460	N	AAT	886	KNED	4262303	4262302	AAD14552.1	gi|4262303|gb|AAD14552.1| nonstructural polyprotein [Venezuelan equine encephalitis virus]
6	AAAAAA.GAGGAC	A	2701 F	MenaII	K	AAA	886	KKED	4262303	4262302	AAD14552.1	gi|4262303|gb|AAD14552.1| nonstructural polyprotein [Venezuelan equine encephalitis virus]
6	AAAAAA.GAGGAC	A	2701 F	MenaII_gi4262302	K	AAA	886	KKED	4262303	4262302	AAD14552.1	gi|4262303|gb|AAD14552.1| nonstructural polyprotein [Venezuelan equine encephalitis virus]
7	AAAAAA.GATGAC	G	2693 F	2177B	K	AAG	886	KKDD	17865006	17865005	AAL47154.1	gi|17865006|gb|AAL47154.1| nonstructural polyprotein [Venezuelan equine encephalitis virus]
7	AAAAAA.GATGAC	G	2691 F	63A216	K	AAG	886	KKDD	17865006	17865005	AAL47154.1	gi|17865006|gb|AAL47154.1| nonstructural polyprotein [Venezuelan equine encephalitis virus]
7	AAAAAA.GATGAC	G	2673 F	63Z1	K	AAG	886	KKDD	17865006	17865005	AAL47154.1	gi|17865006|gb|AAL47154.1| nonstructural polyprotein [Venezuelan equine encephalitis virus]
7	AAAAAA.GATGAC	A	2682 F	64U87	K	AAA	886	KKDD	17865006	17865005	AAL47154.1	gi|17865006|gb|AAL47154.1| nonstructural polyprotein [Venezuelan equine encephalitis virus]
7	AAAAAA.GATGAC	G	2674 F	65U206	K	AAG	886	KKDD	17865006	17865005	AAL47154.1	gi|17865006|gb|AAL47154.1| nonstructural polyprotein [Venezuelan equine encephalitis virus]
7	AAAAAA.GATGAC	G	2672 F	66U11	K	AAG	886	KKDD	17865006	17865005	AAL47154.1	gi|17865006|gb|AAL47154.1| nonstructural polyprotein [Venezuelan equine encephalitis virus]
7	AAAAAA.GATGAC	G	2672 F	66U91	K	AAG	886	KKDD	17865006	17865005	AAL47154.1	gi|17865006|gb|AAL47154.1| nonstructural polyprotein [Venezuelan equine encephalitis virus]
7	AAAAAA.GATGAC	G	2691 F	67U201	K	AAG	886	KKDD	17865006	17865005	AAL47154.1	gi|17865006|gb|AAL47154.1| nonstructural polyprotein [Venezuelan equine encephalitis virus]
7	AAAAAA.GATGAC	G	2691 F	67U208	K	AAG	886	KKDD	17865006	17865005	AAL47154.1	gi|17865006|gb|AAL47154.1| nonstructural polyprotein [Venezuelan equine encephalitis virus]
7	AAAAAA.GATGAC	G	2691 F	67U222	K	AAG	886	KKDD	17865006	17865005	AAL47154.1	gi|17865006|gb|AAL47154.1| nonstructural polyprotein [Venezuelan equine encephalitis virus]
7	AAAAAA.GATGAC	G	2673 F	68U200	K	AAG	886	KKDD	17865006	17865005	AAL47154.1	gi|17865006|gb|AAL47154.1| nonstructural polyprotein [Venezuelan equine encephalitis virus]
7	AAAAAA.GATGAC	G	2691 F	68U217	K	AAG	886	KKDD	17865006	17865005	AAL47154.1	gi|17865006|gb|AAL47154.1| nonstructural polyprotein [Venezuelan equine encephalitis virus]
7	AAAAAA.GATGAC	G	2691 F	69U315	K	AAG	886	KKDD	17865006	17865005	AAL47154.1	gi|17865006|gb|AAL47154.1| nonstructural polyprotein [Venezuelan equine encephalitis virus]
7	AAAAAA.GATGAC	G	2691 F	70U55	K	AAG	886	KKDD	17865006	17865005	AAL47154.1	gi|17865006|gb|AAL47154.1| nonstructural polyprotein [Venezuelan equine encephalitis virus]
7	AAAAAA.GATGAC	G	2679 F	70U74	K	AAG	886	KKDD	17865006	17865005	AAL47154.1	gi|17865006|gb|AAL47154.1| nonstructural polyprotein [Venezuelan equine encephalitis virus]
7	AAAAAA.GATGAC	G	2691 F	70U80	K	AAG	886	KKDD	17865006	17865005	AAL47154.1	gi|17865006|gb|AAL47154.1| nonstructural polyprotein [Venezuelan equine encephalitis virus]
7	AAAAAA.GATGAC	G	2695 F	71U382	K	AAG	886	KKDD	17865006	17865005	AAL47154.1	gi|17865006|gb|AAL47154.1| nonstructural polyprotein [Venezuelan equine encephalitis virus]
7	AAAAAA.GATGAC	G	2691 F	71U384	K	AAG	886	KKDD	17865006	17865005	AAL47154.1	gi|17865006|gb|AAL47154.1| nonstructural polyprotein [Venezuelan equine encephalitis virus]
7	AAAAAA.GATGAC	G	2672 F	72U23	K	AAG	886	KKDD	17865006	17865005	AAL47154.1	gi|17865006|gb|AAL47154.1| nonstructural polyprotein [Venezuelan equine encephalitis virus]
7	AAAAAA.GATGAC	G	2697 F	77U204	K	AAG	886	KKDD	17865006	17865005	AAL47154.1	gi|17865006|gb|AAL47154.1| nonstructural polyprotein [Venezuelan equine encephalitis virus]
7	AAAAAA.GATGAC	G	2677 F	77U208	K	AAG	886	KKDD	17865006	17865005	AAL47154.1	gi|17865006|gb|AAL47154.1| nonstructural polyprotein [Venezuelan equine encephalitis virus]
7	AAAAAA.GATGAC	G	2691 F	78U202	K	AAG	886	KKDD	17865006	17865005	AAL47154.1	gi|17865006|gb|AAL47154.1| nonstructural polyprotein [Venezuelan equine encephalitis virus]
7	AAAAAA.GATGAC	G	2693 F	79U13	K	AAG	886	KKDD	17865006	17865005	AAL47154.1	gi|17865006|gb|AAL47154.1| nonstructural polyprotein [Venezuelan equine encephalitis virus]
7	AAAAAA.GATGAC	G	2701 F	80U76	K	AAG	886	KKDD	17865006	17865005	AAL47154.1	gi|17865006|gb|AAL47154.1| nonstructural polyprotein [Venezuelan equine encephalitis virus]
7	AAAAAA.GATGAC	G	2701 F	80U76_gi17865005	K	AAG	886	KKDD	17865006	17865005	AAL47154.1	gi|17865006|gb|AAL47154.1| nonstructural polyprotein [Venezuelan equine encephalitis virus]
7	AAAAAA.GATGAC	G	2701 F	CPA152	K	AAG	886	KKDD	17865006	17865005	AAL47154.1	gi|17865006|gb|AAL47154.1| nonstructural polyprotein [Venezuelan equine encephalitis virus]
7	AAAAAA.GATGAC	G	2701 F	CPA152_gi17864993	K	AAG	886	KKDD	17865006	17865005	AAL47154.1	gi|17865006|gb|AAL47154.1| nonstructural polyprotein [Venezuelan equine encephalitis virus]
7	AAAAAA.GATGAC	G	2701 F	CPA201	K	AAG	886	KKDD	17865006	17865005	AAL47154.1	gi|17865006|gb|AAL47154.1| nonstructural polyprotein [Venezuelan equine encephalitis virus]
7	AAAAAA.GATGAC	G	2701 F	CPA201_gi17864999	K	AAG	886	KKDD	17865006	17865005	AAL47154.1	gi|17865006|gb|AAL47154.1| nonstructural polyprotein [Venezuelan equine encephalitis virus]
7	AAAAAA.GATGAC	G	2701 F	MX01-22	K	AAG	886	KKDD	17865006	17865005	AAL47154.1	gi|17865006|gb|AAL47154.1| nonstructural polyprotein [Venezuelan equine encephalitis virus]
7	AAAAAA.GATGAC	G	2701 F	MX01-22_gi56789993	K	AAG	886	KKDD	17865006	17865005	AAL47154.1	gi|17865006|gb|AAL47154.1| nonstructural polyprotein [Venezuelan equine encephalitis virus]
7	AAAAAA.GATGAC	G	2701 F	MX01-32	K	AAG	886	KKDD	17865006	17865005	AAL47154.1	gi|17865006|gb|AAL47154.1| nonstructural polyprotein [Venezuelan equine encephalitis virus]
7	AAAAAA.GATGAC	G	2691 F	MX03H1	K	AAG	886	KKDD	17865006	17865005	AAL47154.1	gi|17865006|gb|AAL47154.1| nonstructural polyprotein [Venezuelan equine encephalitis virus]
7	AAAAAA.GATGAC	G	2691 F	MX03H2	K	AAG	886	KKDD	17865006	17865005	AAL47154.1	gi|17865006|gb|AAL47154.1| nonstructural polyprotein [Venezuelan equine encephalitis virus]
7	AAAAAA.GATGAC	G	2691 F	MX08H50	K	AAG	886	KKDD	17865006	17865005	AAL47154.1	gi|17865006|gb|AAL47154.1| nonstructural polyprotein [Venezuelan equine encephalitis virus]
7	AAAAAA.GATGAC	G	2691 F	MX08H53	K	AAG	886	KKDD	17865006	17865005	AAL47154.1	gi|17865006|gb|AAL47154.1| nonstructural polyprotein [Venezuelan equine encephalitis virus]
7	AAAAAA.GATGAC	G	2673 F	MX09-H49	K	AAG	886	KKDD	17865006	17865005	AAL47154.1	gi|17865006|gb|AAL47154.1| nonstructural polyprotein [Venezuelan equine encephalitis virus]
7	AAAAAA.GATGAC	G	2692 F	MX09-H60	K	AAG	886	KKDD	17865006	17865005	AAL47154.1	gi|17865006|gb|AAL47154.1| nonstructural polyprotein [Venezuelan equine encephalitis virus]
7	AAAAAA.GATGAC	G	2691 F	MX09Eq03	K	AAG	886	KKDD	17865006	17865005	AAL47154.1	gi|17865006|gb|AAL47154.1| nonstructural polyprotein [Venezuelan equine encephalitis virus]
7	AAAAAA.GATGAC	G	2691 F	MX09Eq05	K	AAG	886	KKDD	17865006	17865005	AAL47154.1	gi|17865006|gb|AAL47154.1| nonstructural polyprotein [Venezuelan equine encephalitis virus]
7	AAAAAA.GATGAC	G	2693 F	MX09M50	K	AAG	886	KKDD	17865006	17865005	AAL47154.1	gi|17865006|gb|AAL47154.1| nonstructural polyprotein [Venezuelan equine encephalitis virus]
7	AAAAAA.GATGAC	G	2692 F	MX09M51	K	AAG	886	KKDD	17865006	17865005	AAL47154.1	gi|17865006|gb|AAL47154.1| nonstructural polyprotein [Venezuelan equine encephalitis virus]
7	AAAAAA.GATGAC	G	2673 F	MX09M64	K	AAG	886	KKDD	17865006	17865005	AAL47154.1	gi|17865006|gb|AAL47154.1| nonstructural polyprotein [Venezuelan equine encephalitis virus]
7	AAAAAA.GATGAC	G	2691 F	MX10H4	K	AAG	886	KKDD	17865006	17865005	AAL47154.1	gi|17865006|gb|AAL47154.1| nonstructural polyprotein [Venezuelan equine encephalitis virus]
7	AAAAAA.GATGAC	G	2701 F	MX10H91_ARBSP_VEEV_00011	K	AAG	886	KKDD	17865006	17865005	AAL47154.1	gi|17865006|gb|AAL47154.1| nonstructural polyprotein [Venezuelan equine encephalitis virus]
7	AAAAAA.GATGAC	G	2691 F	MX10H91_ARBSP_VEEV_00033	K	AAG	886	KKDD	17865006	17865005	AAL47154.1	gi|17865006|gb|AAL47154.1| nonstructural polyprotein [Venezuelan equine encephalitis virus]
7	AAAAAA.GATGAC	G	2701 F	MX10_91M11	K	AAG	886	KKDD	17865006	17865005	AAL47154.1	gi|17865006|gb|AAL47154.1| nonstructural polyprotein [Venezuelan equine encephalitis virus]
7	AAAAAA.GATGAC	G	2701 F	MX10_91M8	K	AAG	886	KKDD	17865006	17865005	AAL47154.1	gi|17865006|gb|AAL47154.1| nonstructural polyprotein [Venezuelan equine encephalitis virus]
7	AAAAAA.GATGAC	G	2701 F	OAX131	K	AAG	886	KKDD	17865006	17865005	AAL47154.1	gi|17865006|gb|AAL47154.1| nonstructural polyprotein [Venezuelan equine encephalitis virus]
7	AAAAAA.GATGAC	G	2701 F	OAX131_gi17864996	K	AAG	886	KKDD	17865006	17865005	AAL47154.1	gi|17865006|gb|AAL47154.1| nonstructural polyprotein [Venezuelan equine encephalitis virus]
7	AAAAAA.GATGAC	G	2701 F	OAX142	K	AAG	886	KKDD	17865006	17865005	AAL47154.1	gi|17865006|gb|AAL47154.1| nonstructural polyprotein [Venezuelan equine encephalitis virus]
7	AAAAAA.GATGAC	G	2701 F	OAX142_gi17865002	K	AAG	886	KKDD	17865006	17865005	AAL47154.1	gi|17865006|gb|AAL47154.1| nonstructural polyprotein [Venezuelan equine encephalitis virus]
7	AAAAAA.GATGAC	G	2701 F	gi1144527	K	AAG	886	KKDD	17865006	17865005	AAL47154.1	gi|17865006|gb|AAL47154.1| nonstructural polyprotein [Venezuelan equine encephalitis virus]
8	AAAAAC.TTGACG	A	2934 F	212857	T	ACA	968	KTLT	4262300	4262299	AAD14550.1	gi|4262300|gb|AAD14550.1| nonstructural polyprotein [Venezuelan equine encephalitis virus]
8	AAAAAC.TTGACG	A	2942 F	474590	T	ACA	968	KTLT	4262300	4262299	AAD14550.1	gi|4262300|gb|AAD14550.1| nonstructural polyprotein [Venezuelan equine encephalitis virus]
8	AAAAAC.TTGACG	G	2948 F	484551	T	ACG	968	KTLT	4262300	4262299	AAD14550.1	gi|4262300|gb|AAD14550.1| nonstructural polyprotein [Venezuelan equine encephalitis virus]
8	AAAAAC.TTGACG	A	2941 F	485029	T	ACA	968	KTLT	4262300	4262299	AAD14550.1	gi|4262300|gb|AAD14550.1| nonstructural polyprotein [Venezuelan equine encephalitis virus]
8	AAAAAC.TTGACG	A	2948 F	97Co42	T	ACA	968	KTLT	4262300	4262299	AAD14550.1	gi|4262300|gb|AAD14550.1| nonstructural polyprotein [Venezuelan equine encephalitis virus]
8	AAAAAC.TTGACG	A	2947 F	EVEV	T	ACA	968	KTLT	4262300	4262299	AAD14550.1	gi|4262300|gb|AAD14550.1| nonstructural polyprotein [Venezuelan equine encephalitis virus]
8	AAAAAC.TTGACG	A	2947 F	EvergladesFe3-7c_gi4262299	T	ACA	968	KTLT	4262300	4262299	AAD14550.1	gi|4262300|gb|AAD14550.1| nonstructural polyprotein [Venezuelan equine encephalitis virus]
9	AAAAAC.TTTTCT	T	4631 F	AG80-663_gi4262320	T	ACT	1529	KTFS	4262321	4262320	AAD14564.1	gi|4262321|gb|AAD14564.1| nonstructural polyprotein [Venezuelan equine encephalitis virus]
9	AAAAAC.TTTTCT	T	4631 F	AG80_663	T	ACT	1529	KTFS	4262321	4262320	AAD14564.1	gi|4262321|gb|AAD14564.1| nonstructural polyprotein [Venezuelan equine encephalitis virus]
9	AAAAAC.TTTTCT	C	4641 F	CABV	T	ACC	1529	KTFS	4262321	4262320	AAD14564.1	gi|4262321|gb|AAD14564.1| nonstructural polyprotein [Venezuelan equine encephalitis virus]
9	AAAAAC.TTTTCT	C	4641 F	CabassouCaAr508_gi4262323	T	ACC	1529	KTFS	4262321	4262320	AAD14564.1	gi|4262321|gb|AAD14564.1| nonstructural polyprotein [Venezuelan equine encephalitis virus]
10	AAAAAG.TGGCAC	C	814 F	71D-1252_gi4262311	S	AGC	257	KSWH	4262312	4262311	AAD14558.1	gi|4262312|gb|AAD14558.1| nonstructural polyprotein [Venezuelan equine encephalitis virus]
10	AAAAAG.TGGCAC	C	814 F	71D_1252	S	AGC	257	KSWH	4262312	4262311	AAD14558.1	gi|4262312|gb|AAD14558.1| nonstructural polyprotein [Venezuelan equine encephalitis virus]
10	AAAAAG.TGGCAC	T	813 F	MUCV	S	AGT	257	KSWH	4262312	4262311	AAD14558.1	gi|4262312|gb|AAD14558.1| nonstructural polyprotein [Venezuelan equine encephalitis virus]
10	AAAAAG.TGGCAC	T	813 F	MucamboBeAn8_gi4262305	S	AGT	257	KSWH	4262312	4262311	AAD14558.1	gi|4262312|gb|AAD14558.1| nonstructural polyprotein [Venezuelan equine encephalitis virus]
10	AAAAAG.TGGCAC	C	814 F	TONV	S	AGC	257	KSWH	4262312	4262311	AAD14558.1	gi|4262312|gb|AAD14558.1| nonstructural polyprotein [Venezuelan equine encephalitis virus]
10	AAAAAG.TGGCAC	C	814 F	TonateCaAn410d_gi4262308	S	AGC	257	KSWH	4262312	4262311	AAD14558.1	gi|4262312|gb|AAD14558.1| nonstructural polyprotein [Venezuelan equine encephalitis virus]
11	AAAAAT.GTCCGC	G	5339 R	2177B	T	ACC	1768	RTIF	17864994	17864993	AAL47146.1	gi|17864994|gb|AAL47146.1| nonstructural polyprotein [Venezuelan equine encephalitis virus]
11	AAAAAT.GTCCGC	G	5337 R	63A216	T	ACC	1768	RTIF	17864994	17864993	AAL47146.1	gi|17864994|gb|AAL47146.1| nonstructural polyprotein [Venezuelan equine encephalitis virus]
11	AAAAAT.GTCCGC	G	5319 R	63Z1	T	ACC	1768	RTIF	17864994	17864993	AAL47146.1	gi|17864994|gb|AAL47146.1| nonstructural polyprotein [Venezuelan equine encephalitis virus]
11	AAAAAT.GTCCGC	G	5328 R	64U87	T	ACC	1768	RTIF	17864994	17864993	AAL47146.1	gi|17864994|gb|AAL47146.1| nonstructural polyprotein [Venezuelan equine encephalitis virus]
11	AAAAAT.GTCCGC	G	5320 R	65U206	T	ACC	1768	RTIF	17864994	17864993	AAL47146.1	gi|17864994|gb|AAL47146.1| nonstructural polyprotein [Venezuelan equine encephalitis virus]
11	AAAAAT.GTCCGC	G	5318 R	66U91	T	ACC	1768	RTIF	17864994	17864993	AAL47146.1	gi|17864994|gb|AAL47146.1| nonstructural polyprotein [Venezuelan equine encephalitis virus]
11	AAAAAT.GTCCGC	G	5337 R	67U201	T	ACC	1768	RTIF	17864994	17864993	AAL47146.1	gi|17864994|gb|AAL47146.1| nonstructural polyprotein [Venezuelan equine encephalitis virus]
11	AAAAAT.GTCCGC	G	5337 R	67U208	T	ACC	1768	RTIF	17864994	17864993	AAL47146.1	gi|17864994|gb|AAL47146.1| nonstructural polyprotein [Venezuelan equine encephalitis virus]
11	AAAAAT.GTCCGC	G	5332 R	67U222	T	ACC	1768	RTIF	17864994	17864993	AAL47146.1	gi|17864994|gb|AAL47146.1| nonstructural polyprotein [Venezuelan equine encephalitis virus]
11	AAAAAT.GTCCGC	G	5337 R	67U225	T	ACC	1768	RTIF	17864994	17864993	AAL47146.1	gi|17864994|gb|AAL47146.1| nonstructural polyprotein [Venezuelan equine encephalitis virus]
11	AAAAAT.GTCCGC	G	5319 R	68U200	T	ACC	1768	RTIF	17864994	17864993	AAL47146.1	gi|17864994|gb|AAL47146.1| nonstructural polyprotein [Venezuelan equine encephalitis virus]
11	AAAAAT.GTCCGC	G	5334 R	68U217	T	ACC	1768	RTIF	17864994	17864993	AAL47146.1	gi|17864994|gb|AAL47146.1| nonstructural polyprotein [Venezuelan equine encephalitis virus]
11	AAAAAT.GTCCGC	G	5337 R	70U55	T	ACC	1768	RTIF	17864994	17864993	AAL47146.1	gi|17864994|gb|AAL47146.1| nonstructural polyprotein [Venezuelan equine encephalitis virus]
11	AAAAAT.GTCCGC	G	5325 R	70U74	T	ACC	1768	RTIF	17864994	17864993	AAL47146.1	gi|17864994|gb|AAL47146.1| nonstructural polyprotein [Venezuelan equine encephalitis virus]
11	AAAAAT.GTCCGC	G	5337 R	70U80	T	ACC	1768	RTIF	17864994	17864993	AAL47146.1	gi|17864994|gb|AAL47146.1| nonstructural polyprotein [Venezuelan equine encephalitis virus]
11	AAAAAT.GTCCGC	G	5341 R	71U382	T	ACC	1768	RTIF	17864994	17864993	AAL47146.1	gi|17864994|gb|AAL47146.1| nonstructural polyprotein [Venezuelan equine encephalitis virus]
11	AAAAAT.GTCCGC	A	5337 R	71U384	T	ACT	1768	RTIF	17864994	17864993	AAL47146.1	gi|17864994|gb|AAL47146.1| nonstructural polyprotein [Venezuelan equine encephalitis virus]
11	AAAAAT.GTCCGC	G	5318 R	72U23	T	ACC	1768	RTIF	17864994	17864993	AAL47146.1	gi|17864994|gb|AAL47146.1| nonstructural polyprotein [Venezuelan equine encephalitis virus]
11	AAAAAT.GTCCGC	G	5317 R	73U151	T	ACC	1768	RTIF	17864994	17864993	AAL47146.1	gi|17864994|gb|AAL47146.1| nonstructural polyprotein [Venezuelan equine encephalitis virus]
11	AAAAAT.GTCCGC	G	151 R	76V2561_2	T	ACC	1768	RTIF	17864994	17864993	AAL47146.1	gi|17864994|gb|AAL47146.1| nonstructural polyprotein [Venezuelan equine encephalitis virus]
11	AAAAAT.GTCCGC	G	5343 R	77U204	T	ACC	1768	RTIF	17864994	17864993	AAL47146.1	gi|17864994|gb|AAL47146.1| nonstructural polyprotein [Venezuelan equine encephalitis virus]
11	AAAAAT.GTCCGC	G	5339 R	79U13	T	ACC	1768	RTIF	17864994	17864993	AAL47146.1	gi|17864994|gb|AAL47146.1| nonstructural polyprotein [Venezuelan equine encephalitis virus]
11	AAAAAT.GTCCGC	G	5347 R	CPA152	T	ACC	1768	RTIF	17864994	17864993	AAL47146.1	gi|17864994|gb|AAL47146.1| nonstructural polyprotein [Venezuelan equine encephalitis virus]
11	AAAAAT.GTCCGC	G	5347 R	CPA152_gi17864993	T	ACC	1768	RTIF	17864994	17864993	AAL47146.1	gi|17864994|gb|AAL47146.1| nonstructural polyprotein [Venezuelan equine encephalitis virus]
11	AAAAAT.GTCCGC	G	5344 R	CPA201	T	ACC	1768	RTIF	17864994	17864993	AAL47146.1	gi|17864994|gb|AAL47146.1| nonstructural polyprotein [Venezuelan equine encephalitis virus]
11	AAAAAT.GTCCGC	G	5344 R	CPA201_gi17864999	T	ACC	1768	RTIF	17864994	17864993	AAL47146.1	gi|17864994|gb|AAL47146.1| nonstructural polyprotein [Venezuelan equine encephalitis virus]
11	AAAAAT.GTCCGC	G	5345 R	CoAn9004_1	T	ACC	1768	RTIF	17864994	17864993	AAL47146.1	gi|17864994|gb|AAL47146.1| nonstructural polyprotein [Venezuelan equine encephalitis virus]
11	AAAAAT.GTCCGC	G	5347 R	MX01-22	T	ACC	1768	RTIF	17864994	17864993	AAL47146.1	gi|17864994|gb|AAL47146.1| nonstructural polyprotein [Venezuelan equine encephalitis virus]
11	AAAAAT.GTCCGC	G	5347 R	MX01-22_gi56789993	T	ACC	1768	RTIF	17864994	17864993	AAL47146.1	gi|17864994|gb|AAL47146.1| nonstructural polyprotein [Venezuelan equine encephalitis virus]
11	AAAAAT.GTCCGC	G	5347 R	MX01-32	T	ACC	1768	RTIF	17864994	17864993	AAL47146.1	gi|17864994|gb|AAL47146.1| nonstructural polyprotein [Venezuelan equine encephalitis virus]
11	AAAAAT.GTCCGC	G	5337 R	MX08H50	T	ACC	1768	RTIF	17864994	17864993	AAL47146.1	gi|17864994|gb|AAL47146.1| nonstructural polyprotein [Venezuelan equine encephalitis virus]
11	AAAAAT.GTCCGC	G	5337 R	MX08H51	T	ACC	1768	RTIF	17864994	17864993	AAL47146.1	gi|17864994|gb|AAL47146.1| nonstructural polyprotein [Venezuelan equine encephalitis virus]
11	AAAAAT.GTCCGC	G	5337 R	MX08H53	T	ACC	1768	RTIF	17864994	17864993	AAL47146.1	gi|17864994|gb|AAL47146.1| nonstructural polyprotein [Venezuelan equine encephalitis virus]
11	AAAAAT.GTCCGC	G	5319 R	MX09-H49	T	ACC	1768	RTIF	17864994	17864993	AAL47146.1	gi|17864994|gb|AAL47146.1| nonstructural polyprotein [Venezuelan equine encephalitis virus]
11	AAAAAT.GTCCGC	G	5338 R	MX09-H60	T	ACC	1768	RTIF	17864994	17864993	AAL47146.1	gi|17864994|gb|AAL47146.1| nonstructural polyprotein [Venezuelan equine encephalitis virus]
11	AAAAAT.GTCCGC	G	5337 R	MX09Eq03	T	ACC	1768	RTIF	17864994	17864993	AAL47146.1	gi|17864994|gb|AAL47146.1| nonstructural polyprotein [Venezuelan equine encephalitis virus]
11	AAAAAT.GTCCGC	G	5337 R	MX09Eq05	T	ACC	1768	RTIF	17864994	17864993	AAL47146.1	gi|17864994|gb|AAL47146.1| nonstructural polyprotein [Venezuelan equine encephalitis virus]
11	AAAAAT.GTCCGC	G	5339 R	MX09M50	T	ACC	1768	RTIF	17864994	17864993	AAL47146.1	gi|17864994|gb|AAL47146.1| nonstructural polyprotein [Venezuelan equine encephalitis virus]
11	AAAAAT.GTCCGC	G	5338 R	MX09M51	T	ACC	1768	RTIF	17864994	17864993	AAL47146.1	gi|17864994|gb|AAL47146.1| nonstructural polyprotein [Venezuelan equine encephalitis virus]
11	AAAAAT.GTCCGC	G	5319 R	MX09M64	T	ACC	1768	RTIF	17864994	17864993	AAL47146.1	gi|17864994|gb|AAL47146.1| nonstructural polyprotein [Venezuelan equine encephalitis virus]
11	AAAAAT.GTCCGC	G	5347 R	MX10H91_ARBSP_VEEV_00011	T	ACC	1768	RTIF	17864994	17864993	AAL47146.1	gi|17864994|gb|AAL47146.1| nonstructural polyprotein [Venezuelan equine encephalitis virus]
11	AAAAAT.GTCCGC	G	5337 R	MX10H91_ARBSP_VEEV_00033	T	ACC	1768	RTIF	17864994	17864993	AAL47146.1	gi|17864994|gb|AAL47146.1| nonstructural polyprotein [Venezuelan equine encephalitis virus]
11	AAAAAT.GTCCGC	G	5347 R	MX10H94_ARBSP_VEEV_00013	T	ACC	1768	RTIF	17864994	17864993	AAL47146.1	gi|17864994|gb|AAL47146.1| nonstructural polyprotein [Venezuelan equine encephalitis virus]
11	AAAAAT.GTCCGC	G	5316 R	MX10H94_ARBSP_VEEV_00034	T	ACC	1768	RTIF	17864994	17864993	AAL47146.1	gi|17864994|gb|AAL47146.1| nonstructural polyprotein [Venezuelan equine encephalitis virus]
11	AAAAAT.GTCCGC	G	5347 R	MX10H95_ARBSP_VEEV_00014	T	ACC	1768	RTIF	17864994	17864993	AAL47146.1	gi|17864994|gb|AAL47146.1| nonstructural polyprotein [Venezuelan equine encephalitis virus]
11	AAAAAT.GTCCGC	G	5327 R	MX10H95_ARBSP_VEEV_00035	T	ACC	1768	RTIF	17864994	17864993	AAL47146.1	gi|17864994|gb|AAL47146.1| nonstructural polyprotein [Venezuelan equine encephalitis virus]
11	AAAAAT.GTCCGC	G	5347 R	MX10_91M1	T	ACC	1768	RTIF	17864994	17864993	AAL47146.1	gi|17864994|gb|AAL47146.1| nonstructural polyprotein [Venezuelan equine encephalitis virus]
11	AAAAAT.GTCCGC	G	5347 R	MX10_91M11	T	ACC	1768	RTIF	17864994	17864993	AAL47146.1	gi|17864994|gb|AAL47146.1| nonstructural polyprotein [Venezuelan equine encephalitis virus]
11	AAAAAT.GTCCGC	G	5347 R	MX10_91M8	T	ACC	1768	RTIF	17864994	17864993	AAL47146.1	gi|17864994|gb|AAL47146.1| nonstructural polyprotein [Venezuelan equine encephalitis virus]
11	AAAAAT.GTCCGC	G	5347 R	MX10_94M4	T	ACC	1768	RTIF	17864994	17864993	AAL47146.1	gi|17864994|gb|AAL47146.1| nonstructural polyprotein [Venezuelan equine encephalitis virus]
11	AAAAAT.GTCCGC	G	5347 R	MX10_94M5	T	ACC	1768	RTIF	17864994	17864993	AAL47146.1	gi|17864994|gb|AAL47146.1| nonstructural polyprotein [Venezuelan equine encephalitis virus]
11	AAAAAT.GTCCGC	G	5347 R	MX10_94M6	T	ACC	1768	RTIF	17864994	17864993	AAL47146.1	gi|17864994|gb|AAL47146.1| nonstructural polyprotein [Venezuelan equine encephalitis virus]
11	AAAAAT.GTCCGC	G	5347 R	MX10_95M11	T	ACC	1768	RTIF	17864994	17864993	AAL47146.1	gi|17864994|gb|AAL47146.1| nonstructural polyprotein [Venezuelan equine encephalitis virus]
11	AAAAAT.GTCCGC	G	5347 R	MX10_95M8	T	ACC	1768	RTIF	17864994	17864993	AAL47146.1	gi|17864994|gb|AAL47146.1| nonstructural polyprotein [Venezuelan equine encephalitis virus]
11	AAAAAT.GTCCGC	G	5347 R	MX10_95M9	T	ACC	1768	RTIF	17864994	17864993	AAL47146.1	gi|17864994|gb|AAL47146.1| nonstructural polyprotein [Venezuelan equine encephalitis virus]
11	AAAAAT.GTCCGC	G	5347 R	OAX131	T	ACC	1768	RTIF	17864994	17864993	AAL47146.1	gi|17864994|gb|AAL47146.1| nonstructural polyprotein [Venezuelan equine encephalitis virus]
11	AAAAAT.GTCCGC	G	5347 R	OAX131_gi17864996	T	ACC	1768	RTIF	17864994	17864993	AAL47146.1	gi|17864994|gb|AAL47146.1| nonstructural polyprotein [Venezuelan equine encephalitis virus]
11	AAAAAT.GTCCGC	G	5347 R	OAX142	T	ACC	1768	RTIF	17864994	17864993	AAL47146.1	gi|17864994|gb|AAL47146.1| nonstructural polyprotein [Venezuelan equine encephalitis virus]
11	AAAAAT.GTCCGC	G	5347 R	OAX142_gi17865002	T	ACC	1768	RTIF	17864994	17864993	AAL47146.1	gi|17864994|gb|AAL47146.1| nonstructural polyprotein [Venezuelan equine encephalitis virus]
11	AAAAAT.GTCCGC	G	1806 R	R16880_2	T	ACC	1768	RTIF	17864994	17864993	AAL47146.1	gi|17864994|gb|AAL47146.1| nonstructural polyprotein [Venezuelan equine encephalitis virus]
11	AAAAAT.GTCCGC	G	5347 R	gi1144527	T	ACC	1768	RTIF	17864994	17864993	AAL47146.1	gi|17864994|gb|AAL47146.1| nonstructural polyprotein [Venezuelan equine encephalitis virus]
12	AAAAAT.GTGCAG	C	10531 F	204381	I	ATC	990	KIVQ	62824835	62824833	AAY16004.1	gi|62824835|gb|AAY16004.1| structural polyprotein [Venezuelan equine encephalitis virus]
12	AAAAAT.GTGCAG	C	10498 F	254934	I	ATC	990	KIVQ	62824835	62824833	AAY16004.1	gi|62824835|gb|AAY16004.1| structural polyprotein [Venezuelan equine encephalitis virus]
12	AAAAAT.GTGCAG	C	10498 F	254934_gi62824833	I	ATC	990	KIVQ	62824835	62824833	AAY16004.1	gi|62824835|gb|AAY16004.1| structural polyprotein [Venezuelan equine encephalitis virus]
12	AAAAAT.GTGCAG	C	10490 F	255010	I	ATC	990	KIVQ	62824835	62824833	AAY16004.1	gi|62824835|gb|AAY16004.1| structural polyprotein [Venezuelan equine encephalitis virus]
12	AAAAAT.GTGCAG	C	10490 F	255010_gi62836644	I	ATC	990	KIVQ	62824835	62824833	AAY16004.1	gi|62824835|gb|AAY16004.1| structural polyprotein [Venezuelan equine encephalitis virus]
12	AAAAAT.GTGCAG	C	10511 F	3908	I	ATC	990	KIVQ	62824835	62824833	AAY16004.1	gi|62824835|gb|AAY16004.1| structural polyprotein [Venezuelan equine encephalitis virus]
12	AAAAAT.GTGCAG	C	10511 F	3908_gi20800454	I	ATC	990	KIVQ	62824835	62824833	AAY16004.1	gi|62824835|gb|AAY16004.1| structural polyprotein [Venezuelan equine encephalitis virus]
12	AAAAAT.GTGCAG	C	10511 F	6119	I	ATC	990	KIVQ	62824835	62824833	AAY16004.1	gi|62824835|gb|AAY16004.1| structural polyprotein [Venezuelan equine encephalitis virus]
12	AAAAAT.GTGCAG	C	10511 F	6119_gi20800451	I	ATC	990	KIVQ	62824835	62824833	AAY16004.1	gi|62824835|gb|AAY16004.1| structural polyprotein [Venezuelan equine encephalitis virus]
12	AAAAAT.GTGCAG	T	10482 F	EVEV	I	ATT	990	KIVQ	62824835	62824833	AAY16004.1	gi|62824835|gb|AAY16004.1| structural polyprotein [Venezuelan equine encephalitis virus]
12	AAAAAT.GTGCAG	T	10482 F	EvergladesFe3-7c_gi4262299	I	ATT	990	KIVQ	62824835	62824833	AAY16004.1	gi|62824835|gb|AAY16004.1| structural polyprotein [Venezuelan equine encephalitis virus]
12	AAAAAT.GTGCAG	C	10531 F	P676	I	ATC	990	KIVQ	62824835	62824833	AAY16004.1	gi|62824835|gb|AAY16004.1| structural polyprotein [Venezuelan equine encephalitis virus]
12	AAAAAT.GTGCAG	C	10531 F	PHO127	I	ATC	990	KIVQ	62824835	62824833	AAY16004.1	gi|62824835|gb|AAY16004.1| structural polyprotein [Venezuelan equine encephalitis virus]
12	AAAAAT.GTGCAG	C	10511 F	PMCHo5	I	ATC	990	KIVQ	62824835	62824833	AAY16004.1	gi|62824835|gb|AAY16004.1| structural polyprotein [Venezuelan equine encephalitis virus]
12	AAAAAT.GTGCAG	C	10511 F	PMCHo5_gi20800448	I	ATC	990	KIVQ	62824835	62824833	AAY16004.1	gi|62824835|gb|AAY16004.1| structural polyprotein [Venezuelan equine encephalitis virus]
12	AAAAAT.GTGCAG	C	10511 F	V198	I	ATC	990	KIVQ	62824835	62824833	AAY16004.1	gi|62824835|gb|AAY16004.1| structural polyprotein [Venezuelan equine encephalitis virus]
12	AAAAAT.GTGCAG	C	10511 F	gi14549692	I	ATC	990	KIVQ	62824835	62824833	AAY16004.1	gi|62824835|gb|AAY16004.1| structural polyprotein [Venezuelan equine encephalitis virus]
12	AAAAAT.GTGCAG	C	10511 F	gi18152933	I	ATC	990	KIVQ	62824835	62824833	AAY16004.1	gi|62824835|gb|AAY16004.1| structural polyprotein [Venezuelan equine encephalitis virus]
12	AAAAAT.GTGCAG	C	10531 F	gi9626526_ref	I	ATC	990	KIVQ	62824835	62824833	AAY16004.1	gi|62824835|gb|AAY16004.1| structural polyprotein [Venezuelan equine encephalitis virus]
13	AAAAAT.TCCGGA	T	4139 F	212857	N	AAT	976	SGNF	4262312	4262311	AAD14558.1	gi|4262312|gb|AAD14558.1| nonstructural polyprotein [Venezuelan equine encephalitis virus]
13	AAAAAT.TCCGGA	T	4153 F	481460	N	AAT	976	SGNF	4262312	4262311	AAD14558.1	gi|4262312|gb|AAD14558.1| nonstructural polyprotein [Venezuelan equine encephalitis virus]
13	AAAAAT.TCCGGA	T	4153 F	484551	N	AAT	976	SGNF	4262312	4262311	AAD14558.1	gi|4262312|gb|AAD14558.1| nonstructural polyprotein [Venezuelan equine encephalitis virus]
13	AAAAAT.TCCGGA	T	4146 F	485029	N	AAT	976	SGNF	4262312	4262311	AAD14558.1	gi|4262312|gb|AAD14558.1| nonstructural polyprotein [Venezuelan equine encephalitis virus]
13	AAAAAT.TCCGGA	C	2969 R	71D-1252_gi4262311	D	GAT	976	SGDF	4262312	4262311	AAD14558.1	gi|4262312|gb|AAD14558.1| nonstructural polyprotein [Venezuelan equine encephalitis virus]
13	AAAAAT.TCCGGA	C	2969 R	71D_1252	D	GAT	976	SGDF	4262312	4262311	AAD14558.1	gi|4262312|gb|AAD14558.1| nonstructural polyprotein [Venezuelan equine encephalitis virus]
13	AAAAAT.TCCGGA	T	4152 F	EVEV	N	AAT	976	SGNF	4262312	4262311	AAD14558.1	gi|4262312|gb|AAD14558.1| nonstructural polyprotein [Venezuelan equine encephalitis virus]
13	AAAAAT.TCCGGA	T	4152 F	EvergladesFe3-7c_gi4262299	N	AAT	976	SGNF	4262312	4262311	AAD14558.1	gi|4262312|gb|AAD14558.1| nonstructural polyprotein [Venezuelan equine encephalitis virus]
14	AAAACA.AAAGGG	G	7783 F	111-73	Q	CAG	74	KQKG	1375091	323706	AAC19325.1	gi|1375091|gb|AAC19325.1| structural polyprotein [Venezuelan equine encephalitis virus]
14	AAAACA.AAAGGG	A	7769 F	212857	Q	CAA	74	KQKG	1375091	323706	AAC19325.1	gi|1375091|gb|AAC19325.1| structural polyprotein [Venezuelan equine encephalitis virus]
14	AAAACA.AAAGGG	A	7737 F	213391	Q	CAA	74	KQKG	1375091	323706	AAC19325.1	gi|1375091|gb|AAC19325.1| structural polyprotein [Venezuelan equine encephalitis virus]
14	AAAACA.AAAGGG	A	7783 F	240832	Q	CAA	74	KQKG	1375091	323706	AAC19325.1	gi|1375091|gb|AAC19325.1| structural polyprotein [Venezuelan equine encephalitis virus]
14	AAAACA.AAAGGG	A	7762 F	242959	Q	CAA	74	KQKG	1375091	323706	AAC19325.1	gi|1375091|gb|AAC19325.1| structural polyprotein [Venezuelan equine encephalitis virus]
14	AAAACA.AAAGGG	A	7759 F	3880	Q	CAA	74	KQKG	1375091	323706	AAC19325.1	gi|1375091|gb|AAC19325.1| structural polyprotein [Venezuelan equine encephalitis virus]
14	AAAACA.AAAGGG	A	7759 F	3880_gi323706	Q	CAA	74	KQKG	1375091	323706	AAC19325.1	gi|1375091|gb|AAC19325.1| structural polyprotein [Venezuelan equine encephalitis virus]
14	AAAACA.AAAGGG	A	7756 F	474590	Q	CAA	74	KQKG	1375091	323706	AAC19325.1	gi|1375091|gb|AAC19325.1| structural polyprotein [Venezuelan equine encephalitis virus]
14	AAAACA.AAAGGG	A	7783 F	481460	Q	CAA	74	KQKG	1375091	323706	AAC19325.1	gi|1375091|gb|AAC19325.1| structural polyprotein [Venezuelan equine encephalitis virus]
14	AAAACA.AAAGGG	A	7783 F	484551	Q	CAA	74	KQKG	1375091	323706	AAC19325.1	gi|1375091|gb|AAC19325.1| structural polyprotein [Venezuelan equine encephalitis virus]
14	AAAACA.AAAGGG	A	7776 F	485029	Q	CAA	74	KQKG	1375091	323706	AAC19325.1	gi|1375091|gb|AAC19325.1| structural polyprotein [Venezuelan equine encephalitis virus]
14	AAAACA.AAAGGG	G	7783 F	69Z1	Q	CAG	74	KQKG	1375091	323706	AAC19325.1	gi|1375091|gb|AAC19325.1| structural polyprotein [Venezuelan equine encephalitis virus]
14	AAAACA.AAAGGG	G	7783 F	71-180_gi3249013	Q	CAG	74	KQKG	1375091	323706	AAC19325.1	gi|1375091|gb|AAC19325.1| structural polyprotein [Venezuelan equine encephalitis virus]
14	AAAACA.AAAGGG	G	7783 F	71_180	Q	CAG	74	KQKG	1375091	323706	AAC19325.1	gi|1375091|gb|AAC19325.1| structural polyprotein [Venezuelan equine encephalitis virus]
14	AAAACA.AAAGGG	A	7776 F	8138	Q	CAA	74	KQKG	1375091	323706	AAC19325.1	gi|1375091|gb|AAC19325.1| structural polyprotein [Venezuelan equine encephalitis virus]
14	AAAACA.AAAGGG	A	7783 F	903104	Q	CAA	74	KQKG	1375091	323706	AAC19325.1	gi|1375091|gb|AAC19325.1| structural polyprotein [Venezuelan equine encephalitis virus]
14	AAAACA.AAAGGG	G	7783 F	Beck_Wycoff	Q	CAG	74	KQKG	1375091	323706	AAC19325.1	gi|1375091|gb|AAC19325.1| structural polyprotein [Venezuelan equine encephalitis virus]
14	AAAACA.AAAGGG	G	7775 F	CoAn5384	Q	CAG	74	KQKG	1375091	323706	AAC19325.1	gi|1375091|gb|AAC19325.1| structural polyprotein [Venezuelan equine encephalitis virus]
14	AAAACA.AAAGGG	A	7778 F	FSE507	Q	CAA	74	KQKG	1375091	323706	AAC19325.1	gi|1375091|gb|AAC19325.1| structural polyprotein [Venezuelan equine encephalitis virus]
14	AAAACA.AAAGGG	A	7752 F	GML903843	Q	CAA	74	KQKG	1375091	323706	AAC19325.1	gi|1375091|gb|AAC19325.1| structural polyprotein [Venezuelan equine encephalitis virus]
14	AAAACA.AAAGGG	G	7778 F	HojaRedonda	Q	CAG	74	KQKG	1375091	323706	AAC19325.1	gi|1375091|gb|AAC19325.1| structural polyprotein [Venezuelan equine encephalitis virus]
14	AAAACA.AAAGGG	G	7783 F	R16905	Q	CAG	74	KQKG	1375091	323706	AAC19325.1	gi|1375091|gb|AAC19325.1| structural polyprotein [Venezuelan equine encephalitis virus]
14	AAAACA.AAAGGG	G	7783 F	TC-83_gi323714	Q	CAG	74	KQKG	1375091	323706	AAC19325.1	gi|1375091|gb|AAC19325.1| structural polyprotein [Venezuelan equine encephalitis virus]
14	AAAACA.AAAGGG	G	7783 F	TC83	Q	CAG	74	KQKG	1375091	323706	AAC19325.1	gi|1375091|gb|AAC19325.1| structural polyprotein [Venezuelan equine encephalitis virus]
14	AAAACA.AAAGGG	G	7783 F	TrinidadDonkey43	Q	CAG	74	KQKG	1375091	323706	AAC19325.1	gi|1375091|gb|AAC19325.1| structural polyprotein [Venezuelan equine encephalitis virus]
14	AAAACA.AAAGGG	G	7783 F	V3526	Q	CAG	74	KQKG	1375091	323706	AAC19325.1	gi|1375091|gb|AAC19325.1| structural polyprotein [Venezuelan equine encephalitis virus]
14	AAAACA.AAAGGG	G	7783 F	V3526_gi53680681	Q	CAG	74	KQKG	1375091	323706	AAC19325.1	gi|1375091|gb|AAC19325.1| structural polyprotein [Venezuelan equine encephalitis virus]
14	AAAACA.AAAGGG	G	7774 F	VEE_NBACC_454June2010	Q	CAG	74	KQKG	1375091	323706	AAC19325.1	gi|1375091|gb|AAC19325.1| structural polyprotein [Venezuelan equine encephalitis virus]
14	AAAACA.AAAGGG	G	7760 F	ZPC727	Q	CAG	74	KQKG	1375091	323706	AAC19325.1	gi|1375091|gb|AAC19325.1| structural polyprotein [Venezuelan equine encephalitis virus]
14	AAAACA.AAAGGG	G	7760 F	ZPC738	Q	CAG	74	KQKG	1375091	323706	AAC19325.1	gi|1375091|gb|AAC19325.1| structural polyprotein [Venezuelan equine encephalitis virus]
14	AAAACA.AAAGGG	G	7760 F	ZPC738_gi4689187	Q	CAG	74	KQKG	1375091	323706	AAC19325.1	gi|1375091|gb|AAC19325.1| structural polyprotein [Venezuelan equine encephalitis virus]
14	AAAACA.AAAGGG	G	7783 F	gi323708	Q	CAG	74	KQKG	1375091	323706	AAC19325.1	gi|1375091|gb|AAC19325.1| structural polyprotein [Venezuelan equine encephalitis virus]
14	AAAACA.AAAGGG	G	7783 F	gi4887231	Q	CAG	74	KQKG	1375091	323706	AAC19325.1	gi|1375091|gb|AAC19325.1| structural polyprotein [Venezuelan equine encephalitis virus]
15	AAAACA.ACTGAA	C	6584 F	00SMH264	H	CAC	2179	KHTE	5442466	5442464	AAD43357.1	gi|5442466|gb|AAD43357.1| nonstructural polyprotein [Venezuelan equine encephalitis virus]
15	AAAACA.ACTGAA	C	6585 F	00SMH279	H	CAC	2179	KHTE	5442466	5442464	AAD43357.1	gi|5442466|gb|AAD43357.1| nonstructural polyprotein [Venezuelan equine encephalitis virus]
15	AAAACA.ACTGAA	C	6605 F	00SMM480-11	H	CAC	2179	KHTE	5442466	5442464	AAD43357.1	gi|5442466|gb|AAD43357.1| nonstructural polyprotein [Venezuelan equine encephalitis virus]
15	AAAACA.ACTGAA	C	6601 F	00SMM495-12	H	CAC	2179	KHTE	5442466	5442464	AAD43357.1	gi|5442466|gb|AAD43357.1| nonstructural polyprotein [Venezuelan equine encephalitis virus]
15	AAAACA.ACTGAA	T	6605 F	111-73	H	CAT	2179	KHTE	5442466	5442464	AAD43357.1	gi|5442466|gb|AAD43357.1| nonstructural polyprotein [Venezuelan equine encephalitis virus]
15	AAAACA.ACTGAA	T	6605 F	204381	H	CAT	2179	KHTE	5442466	5442464	AAD43357.1	gi|5442466|gb|AAD43357.1| nonstructural polyprotein [Venezuelan equine encephalitis virus]
15	AAAACA.ACTGAA	T	6559 F	213391	H	CAT	2179	KHTE	5442466	5442464	AAD43357.1	gi|5442466|gb|AAD43357.1| nonstructural polyprotein [Venezuelan equine encephalitis virus]
15	AAAACA.ACTGAA	T	6605 F	23647	H	CAT	2179	KHTE	5442466	5442464	AAD43357.1	gi|5442466|gb|AAD43357.1| nonstructural polyprotein [Venezuelan equine encephalitis virus]
15	AAAACA.ACTGAA	T	6581 F	243937	H	CAT	2179	KHTE	5442466	5442464	AAD43357.1	gi|5442466|gb|AAD43357.1| nonstructural polyprotein [Venezuelan equine encephalitis virus]
15	AAAACA.ACTGAA	T	6581 F	243937_gi5442464	H	CAT	2179	KHTE	5442466	5442464	AAD43357.1	gi|5442466|gb|AAD43357.1| nonstructural polyprotein [Venezuelan equine encephalitis virus]
15	AAAACA.ACTGAA	T	6605 F	251641	H	CAT	2179	KHTE	5442466	5442464	AAD43357.1	gi|5442466|gb|AAD43357.1| nonstructural polyprotein [Venezuelan equine encephalitis virus]
15	AAAACA.ACTGAA	T	6572 F	254934	H	CAT	2179	KHTE	5442466	5442464	AAD43357.1	gi|5442466|gb|AAD43357.1| nonstructural polyprotein [Venezuelan equine encephalitis virus]
15	AAAACA.ACTGAA	T	6572 F	254934_gi62824833	H	CAT	2179	KHTE	5442466	5442464	AAD43357.1	gi|5442466|gb|AAD43357.1| nonstructural polyprotein [Venezuelan equine encephalitis virus]
15	AAAACA.ACTGAA	T	6564 F	255010	H	CAT	2179	KHTE	5442466	5442464	AAD43357.1	gi|5442466|gb|AAD43357.1| nonstructural polyprotein [Venezuelan equine encephalitis virus]
15	AAAACA.ACTGAA	T	6564 F	255010_gi62836644	H	CAT	2179	KHTE	5442466	5442464	AAD43357.1	gi|5442466|gb|AAD43357.1| nonstructural polyprotein [Venezuelan equine encephalitis virus]
15	AAAACA.ACTGAA	T	6605 F	306425	H	CAT	2179	KHTE	5442466	5442464	AAD43357.1	gi|5442466|gb|AAD43357.1| nonstructural polyprotein [Venezuelan equine encephalitis virus]
15	AAAACA.ACTGAA	T	6605 F	307537	H	CAT	2179	KHTE	5442466	5442464	AAD43357.1	gi|5442466|gb|AAD43357.1| nonstructural polyprotein [Venezuelan equine encephalitis virus]
15	AAAACA.ACTGAA	T	6599 F	309506	H	CAT	2179	KHTE	5442466	5442464	AAD43357.1	gi|5442466|gb|AAD43357.1| nonstructural polyprotein [Venezuelan equine encephalitis virus]
15	AAAACA.ACTGAA	C	6567 F	309572	H	CAC	2179	KHTE	5442466	5442464	AAD43357.1	gi|5442466|gb|AAD43357.1| nonstructural polyprotein [Venezuelan equine encephalitis virus]
15	AAAACA.ACTGAA	T	6605 F	334250	H	CAT	2179	KHTE	5442466	5442464	AAD43357.1	gi|5442466|gb|AAD43357.1| nonstructural polyprotein [Venezuelan equine encephalitis virus]
15	AAAACA.ACTGAA	T	6602 F	335733	H	CAT	2179	KHTE	5442466	5442464	AAD43357.1	gi|5442466|gb|AAD43357.1| nonstructural polyprotein [Venezuelan equine encephalitis virus]
15	AAAACA.ACTGAA	T	6585 F	3908	H	CAT	2179	KHTE	5442466	5442464	AAD43357.1	gi|5442466|gb|AAD43357.1| nonstructural polyprotein [Venezuelan equine encephalitis virus]
15	AAAACA.ACTGAA	T	6585 F	3908_gi20800454	H	CAT	2179	KHTE	5442466	5442464	AAD43357.1	gi|5442466|gb|AAD43357.1| nonstructural polyprotein [Venezuelan equine encephalitis virus]
15	AAAACA.ACTGAA	T	6586 F	59001	H	CAT	2179	KHTE	5442466	5442464	AAD43357.1	gi|5442466|gb|AAD43357.1| nonstructural polyprotein [Venezuelan equine encephalitis virus]
15	AAAACA.ACTGAA	T	6585 F	6119	H	CAT	2179	KHTE	5442466	5442464	AAD43357.1	gi|5442466|gb|AAD43357.1| nonstructural polyprotein [Venezuelan equine encephalitis virus]
15	AAAACA.ACTGAA	T	6585 F	6119_gi20800451	H	CAT	2179	KHTE	5442466	5442464	AAD43357.1	gi|5442466|gb|AAD43357.1| nonstructural polyprotein [Venezuelan equine encephalitis virus]
15	AAAACA.ACTGAA	T	6581 F	66457	H	CAT	2179	KHTE	5442466	5442464	AAD43357.1	gi|5442466|gb|AAD43357.1| nonstructural polyprotein [Venezuelan equine encephalitis virus]
15	AAAACA.ACTGAA	T	6581 F	66457_gi5442461	H	CAT	2179	KHTE	5442466	5442464	AAD43357.1	gi|5442466|gb|AAD43357.1| nonstructural polyprotein [Venezuelan equine encephalitis virus]
15	AAAACA.ACTGAA	T	6581 F	66637	H	CAT	2179	KHTE	5442466	5442464	AAD43357.1	gi|5442466|gb|AAD43357.1| nonstructural polyprotein [Venezuelan equine encephalitis virus]
15	AAAACA.ACTGAA	T	6581 F	66637_gi5442458	H	CAT	2179	KHTE	5442466	5442464	AAD43357.1	gi|5442466|gb|AAD43357.1| nonstructural polyprotein [Venezuelan equine encephalitis virus]
15	AAAACA.ACTGAA	T	6605 F	69Z1	H	CAT	2179	KHTE	5442466	5442464	AAD43357.1	gi|5442466|gb|AAD43357.1| nonstructural polyprotein [Venezuelan equine encephalitis virus]
15	AAAACA.ACTGAA	T	6605 F	70U1134	H	CAT	2179	KHTE	5442466	5442464	AAD43357.1	gi|5442466|gb|AAD43357.1| nonstructural polyprotein [Venezuelan equine encephalitis virus]
15	AAAACA.ACTGAA	T	6605 F	71-180_gi3249013	H	CAT	2179	KHTE	5442466	5442464	AAD43357.1	gi|5442466|gb|AAD43357.1| nonstructural polyprotein [Venezuelan equine encephalitis virus]
15	AAAACA.ACTGAA	T	6605 F	71_180	H	CAT	2179	KHTE	5442466	5442464	AAD43357.1	gi|5442466|gb|AAD43357.1| nonstructural polyprotein [Venezuelan equine encephalitis virus]
15	AAAACA.ACTGAA	T	6605 F	75D143	H	CAT	2179	KHTE	5442466	5442464	AAD43357.1	gi|5442466|gb|AAD43357.1| nonstructural polyprotein [Venezuelan equine encephalitis virus]
15	AAAACA.ACTGAA	T	6602 F	83U434	H	CAT	2179	KHTE	5442466	5442464	AAD43357.1	gi|5442466|gb|AAD43357.1| nonstructural polyprotein [Venezuelan equine encephalitis virus]
15	AAAACA.ACTGAA	T	6602 F	83U434_gi5442471	H	CAT	2179	KHTE	5442466	5442464	AAD43357.1	gi|5442466|gb|AAD43357.1| nonstructural polyprotein [Venezuelan equine encephalitis virus]
15	AAAACA.ACTGAA	C	6605 F	97Co42	H	CAC	2179	KHTE	5442466	5442464	AAD43357.1	gi|5442466|gb|AAD43357.1| nonstructural polyprotein [Venezuelan equine encephalitis virus]
15	AAAACA.ACTGAA	C	6602 F	993MM304-1	H	CAC	2179	KHTE	5442466	5442464	AAD43357.1	gi|5442466|gb|AAD43357.1| nonstructural polyprotein [Venezuelan equine encephalitis virus]
15	AAAACA.ACTGAA	T	6605 F	Beck_Wycoff	H	CAT	2179	KHTE	5442466	5442464	AAD43357.1	gi|5442466|gb|AAD43357.1| nonstructural polyprotein [Venezuelan equine encephalitis virus]
15	AAAACA.ACTGAA	C	6605 F	Co97	H	CAC	2179	KHTE	5442466	5442464	AAD43357.1	gi|5442466|gb|AAD43357.1| nonstructural polyprotein [Venezuelan equine encephalitis virus]
15	AAAACA.ACTGAA	T	6597 F	CoAn5384	H	CAT	2179	KHTE	5442466	5442464	AAD43357.1	gi|5442466|gb|AAD43357.1| nonstructural polyprotein [Venezuelan equine encephalitis virus]
15	AAAACA.ACTGAA	T	6605 F	CoAn59145	H	CAT	2179	KHTE	5442466	5442464	AAD43357.1	gi|5442466|gb|AAD43357.1| nonstructural polyprotein [Venezuelan equine encephalitis virus]
15	AAAACA.ACTGAA	T	6600 F	FSE507	H	CAT	2179	KHTE	5442466	5442464	AAD43357.1	gi|5442466|gb|AAD43357.1| nonstructural polyprotein [Venezuelan equine encephalitis virus]
15	AAAACA.ACTGAA	T	6600 F	HojaRedonda	H	CAT	2179	KHTE	5442466	5442464	AAD43357.1	gi|5442466|gb|AAD43357.1| nonstructural polyprotein [Venezuelan equine encephalitis virus]
15	AAAACA.ACTGAA	T	6584 F	IQT7460	H	CAT	2179	KHTE	5442466	5442464	AAD43357.1	gi|5442466|gb|AAD43357.1| nonstructural polyprotein [Venezuelan equine encephalitis virus]
15	AAAACA.ACTGAA	T	6605 F	P676	H	CAT	2179	KHTE	5442466	5442464	AAD43357.1	gi|5442466|gb|AAD43357.1| nonstructural polyprotein [Venezuelan equine encephalitis virus]
15	AAAACA.ACTGAA	T	6605 F	PHO127	H	CAT	2179	KHTE	5442466	5442464	AAD43357.1	gi|5442466|gb|AAD43357.1| nonstructural polyprotein [Venezuelan equine encephalitis virus]
15	AAAACA.ACTGAA	T	6585 F	PMCHo5	H	CAT	2179	KHTE	5442466	5442464	AAD43357.1	gi|5442466|gb|AAD43357.1| nonstructural polyprotein [Venezuelan equine encephalitis virus]
15	AAAACA.ACTGAA	T	6585 F	PMCHo5_gi20800448	H	CAT	2179	KHTE	5442466	5442464	AAD43357.1	gi|5442466|gb|AAD43357.1| nonstructural polyprotein [Venezuelan equine encephalitis virus]
15	AAAACA.ACTGAA	T	6605 F	R16905	H	CAT	2179	KHTE	5442466	5442464	AAD43357.1	gi|5442466|gb|AAD43357.1| nonstructural polyprotein [Venezuelan equine encephalitis virus]
15	AAAACA.ACTGAA	T	6581 F	SH3	H	CAT	2179	KHTE	5442466	5442464	AAD43357.1	gi|5442466|gb|AAD43357.1| nonstructural polyprotein [Venezuelan equine encephalitis virus]
15	AAAACA.ACTGAA	T	6581 F	SH3_gi5442468	H	CAT	2179	KHTE	5442466	5442464	AAD43357.1	gi|5442466|gb|AAD43357.1| nonstructural polyprotein [Venezuelan equine encephalitis virus]
15	AAAACA.ACTGAA	T	6605 F	TC-83_gi323714	H	CAT	2179	KHTE	5442466	5442464	AAD43357.1	gi|5442466|gb|AAD43357.1| nonstructural polyprotein [Venezuelan equine encephalitis virus]
15	AAAACA.ACTGAA	T	6605 F	TC83	H	CAT	2179	KHTE	5442466	5442464	AAD43357.1	gi|5442466|gb|AAD43357.1| nonstructural polyprotein [Venezuelan equine encephalitis virus]
15	AAAACA.ACTGAA	T	6605 F	TrinidadDonkey43	H	CAT	2179	KHTE	5442466	5442464	AAD43357.1	gi|5442466|gb|AAD43357.1| nonstructural polyprotein [Venezuelan equine encephalitis virus]
15	AAAACA.ACTGAA	T	6574 F	V178	H	CAT	2179	KHTE	5442466	5442464	AAD43357.1	gi|5442466|gb|AAD43357.1| nonstructural polyprotein [Venezuelan equine encephalitis virus]
15	AAAACA.ACTGAA	T	6585 F	V198	H	CAT	2179	KHTE	5442466	5442464	AAD43357.1	gi|5442466|gb|AAD43357.1| nonstructural polyprotein [Venezuelan equine encephalitis virus]
15	AAAACA.ACTGAA	T	6544 F	V209A	H	CAT	2179	KHTE	5442466	5442464	AAD43357.1	gi|5442466|gb|AAD43357.1| nonstructural polyprotein [Venezuelan equine encephalitis virus]
15	AAAACA.ACTGAA	T	6605 F	V3526	H	CAT	2179	KHTE	5442466	5442464	AAD43357.1	gi|5442466|gb|AAD43357.1| nonstructural polyprotein [Venezuelan equine encephalitis virus]
15	AAAACA.ACTGAA	T	6605 F	V3526_gi53680681	H	CAT	2179	KHTE	5442466	5442464	AAD43357.1	gi|5442466|gb|AAD43357.1| nonstructural polyprotein [Venezuelan equine encephalitis virus]
15	AAAACA.ACTGAA	T	6596 F	VEE_NBACC_454June2010	H	CAT	2179	KHTE	5442466	5442464	AAD43357.1	gi|5442466|gb|AAD43357.1| nonstructural polyprotein [Venezuelan equine encephalitis virus]
15	AAAACA.ACTGAA	T	6582 F	ZPC727	H	CAT	2179	KHTE	5442466	5442464	AAD43357.1	gi|5442466|gb|AAD43357.1| nonstructural polyprotein [Venezuelan equine encephalitis virus]
15	AAAACA.ACTGAA	T	6582 F	ZPC738	H	CAT	2179	KHTE	5442466	5442464	AAD43357.1	gi|5442466|gb|AAD43357.1| nonstructural polyprotein [Venezuelan equine encephalitis virus]
15	AAAACA.ACTGAA	T	6582 F	ZPC738_gi4689187	H	CAT	2179	KHTE	5442466	5442464	AAD43357.1	gi|5442466|gb|AAD43357.1| nonstructural polyprotein [Venezuelan equine encephalitis virus]
15	AAAACA.ACTGAA	T	6585 F	gi14549692	H	CAT	2179	KHTE	5442466	5442464	AAD43357.1	gi|5442466|gb|AAD43357.1| nonstructural polyprotein [Venezuelan equine encephalitis virus]
15	AAAACA.ACTGAA	T	6585 F	gi18152933	H	CAT	2179	KHTE	5442466	5442464	AAD43357.1	gi|5442466|gb|AAD43357.1| nonstructural polyprotein [Venezuelan equine encephalitis virus]
15	AAAACA.ACTGAA	T	6605 F	gi323708	H	CAT	2179	KHTE	5442466	5442464	AAD43357.1	gi|5442466|gb|AAD43357.1| nonstructural polyprotein [Venezuelan equine encephalitis virus]
15	AAAACA.ACTGAA	T	6605 F	gi4887231	H	CAT	2179	KHTE	5442466	5442464	AAD43357.1	gi|5442466|gb|AAD43357.1| nonstructural polyprotein [Venezuelan equine encephalitis virus]
15	AAAACA.ACTGAA	T	6605 F	gi9626526_ref	H	CAT	2179	KHTE	5442466	5442464	AAD43357.1	gi|5442466|gb|AAD43357.1| nonstructural polyprotein [Venezuelan equine encephalitis virus]
16	AAAACA.AGTTGA	A	2616 R	02_2720_98	L	TTG	858	STLF	3201597	323706	AAC19324.1	gi|3201597|gb|AAC19324.1| putative nonstructural polyprotein precursor [Venezuelan equine encephalitis virus]
16	AAAACA.AGTTGA	A	2616 R	02_2720_98	L	TTG	858	STLF	3201598	323706	AAC19326.1	gi|3201598|gb|AAC19326.1| putative nonstructural polyprotein precursor [Venezuelan equine encephalitis virus]
16	AAAACA.AGTTGA	A	2602 R	212857	L	TTG	858	STLF	3201597	323706	AAC19324.1	gi|3201597|gb|AAC19324.1| putative nonstructural polyprotein precursor [Venezuelan equine encephalitis virus]
16	AAAACA.AGTTGA	A	2602 R	212857	L	TTG	858	STLF	3201598	323706	AAC19326.1	gi|3201598|gb|AAC19326.1| putative nonstructural polyprotein precursor [Venezuelan equine encephalitis virus]
16	AAAACA.AGTTGA	A	2603 R	213391	L	TTG	858	STLF	3201597	323706	AAC19324.1	gi|3201597|gb|AAC19324.1| putative nonstructural polyprotein precursor [Venezuelan equine encephalitis virus]
16	AAAACA.AGTTGA	A	2603 R	213391	L	TTG	858	STLF	3201598	323706	AAC19326.1	gi|3201598|gb|AAC19326.1| putative nonstructural polyprotein precursor [Venezuelan equine encephalitis virus]
16	AAAACA.AGTTGA	A	2616 R	240832	L	TTG	858	STLF	3201597	323706	AAC19324.1	gi|3201597|gb|AAC19324.1| putative nonstructural polyprotein precursor [Venezuelan equine encephalitis virus]
16	AAAACA.AGTTGA	A	2616 R	240832	L	TTG	858	STLF	3201598	323706	AAC19326.1	gi|3201598|gb|AAC19326.1| putative nonstructural polyprotein precursor [Venezuelan equine encephalitis virus]
16	AAAACA.AGTTGA	A	2616 R	242959	L	TTG	858	STLF	3201597	323706	AAC19324.1	gi|3201597|gb|AAC19324.1| putative nonstructural polyprotein precursor [Venezuelan equine encephalitis virus]
16	AAAACA.AGTTGA	A	2616 R	242959	L	TTG	858	STLF	3201598	323706	AAC19326.1	gi|3201598|gb|AAC19326.1| putative nonstructural polyprotein precursor [Venezuelan equine encephalitis virus]
16	AAAACA.AGTTGA	A	2616 R	334250	L	TTG	858	STLF	3201597	323706	AAC19324.1	gi|3201597|gb|AAC19324.1| putative nonstructural polyprotein precursor [Venezuelan equine encephalitis virus]
16	AAAACA.AGTTGA	A	2616 R	334250	L	TTG	858	STLF	3201598	323706	AAC19326.1	gi|3201598|gb|AAC19326.1| putative nonstructural polyprotein precursor [Venezuelan equine encephalitis virus]
16	AAAACA.AGTTGA	A	2616 R	335733	L	TTG	858	STLF	3201597	323706	AAC19324.1	gi|3201597|gb|AAC19324.1| putative nonstructural polyprotein precursor [Venezuelan equine encephalitis virus]
16	AAAACA.AGTTGA	A	2616 R	335733	L	TTG	858	STLF	3201598	323706	AAC19326.1	gi|3201598|gb|AAC19326.1| putative nonstructural polyprotein precursor [Venezuelan equine encephalitis virus]
16	AAAACA.AGTTGA	A	2616 R	3880	L	TTG	858	STLF	3201597	323706	AAC19324.1	gi|3201597|gb|AAC19324.1| putative nonstructural polyprotein precursor [Venezuelan equine encephalitis virus]
16	AAAACA.AGTTGA	A	2616 R	3880	L	TTG	858	STLF	3201598	323706	AAC19326.1	gi|3201598|gb|AAC19326.1| putative nonstructural polyprotein precursor [Venezuelan equine encephalitis virus]
16	AAAACA.AGTTGA	A	2616 R	3880_gi323706	L	TTG	858	STLF	3201597	323706	AAC19324.1	gi|3201597|gb|AAC19324.1| putative nonstructural polyprotein precursor [Venezuelan equine encephalitis virus]
16	AAAACA.AGTTGA	A	2616 R	3880_gi323706	L	TTG	858	STLF	3201598	323706	AAC19326.1	gi|3201598|gb|AAC19326.1| putative nonstructural polyprotein precursor [Venezuelan equine encephalitis virus]
16	AAAACA.AGTTGA	A	2610 R	474590	L	TTG	858	STLF	3201597	323706	AAC19324.1	gi|3201597|gb|AAC19324.1| putative nonstructural polyprotein precursor [Venezuelan equine encephalitis virus]
16	AAAACA.AGTTGA	A	2610 R	474590	L	TTG	858	STLF	3201598	323706	AAC19326.1	gi|3201598|gb|AAC19326.1| putative nonstructural polyprotein precursor [Venezuelan equine encephalitis virus]
16	AAAACA.AGTTGA	A	2616 R	481460	L	TTG	858	STLF	3201597	323706	AAC19324.1	gi|3201597|gb|AAC19324.1| putative nonstructural polyprotein precursor [Venezuelan equine encephalitis virus]
16	AAAACA.AGTTGA	A	2616 R	481460	L	TTG	858	STLF	3201598	323706	AAC19326.1	gi|3201598|gb|AAC19326.1| putative nonstructural polyprotein precursor [Venezuelan equine encephalitis virus]
16	AAAACA.AGTTGA	A	2616 R	4840	L	TTG	858	STLF	3201597	323706	AAC19324.1	gi|3201597|gb|AAC19324.1| putative nonstructural polyprotein precursor [Venezuelan equine encephalitis virus]
16	AAAACA.AGTTGA	A	2616 R	4840	L	TTG	858	STLF	3201598	323706	AAC19326.1	gi|3201598|gb|AAC19326.1| putative nonstructural polyprotein precursor [Venezuelan equine encephalitis virus]
16	AAAACA.AGTTGA	A	2616 R	484551	L	TTG	858	STLF	3201597	323706	AAC19324.1	gi|3201597|gb|AAC19324.1| putative nonstructural polyprotein precursor [Venezuelan equine encephalitis virus]
16	AAAACA.AGTTGA	A	2616 R	484551	L	TTG	858	STLF	3201598	323706	AAC19326.1	gi|3201598|gb|AAC19326.1| putative nonstructural polyprotein precursor [Venezuelan equine encephalitis virus]
16	AAAACA.AGTTGA	A	2609 R	485029	L	TTG	858	STLF	3201597	323706	AAC19324.1	gi|3201597|gb|AAC19324.1| putative nonstructural polyprotein precursor [Venezuelan equine encephalitis virus]
16	AAAACA.AGTTGA	A	2609 R	485029	L	TTG	858	STLF	3201598	323706	AAC19326.1	gi|3201598|gb|AAC19326.1| putative nonstructural polyprotein precursor [Venezuelan equine encephalitis virus]
16	AAAACA.AGTTGA	A	2602 R	8131	L	TTG	858	STLF	3201597	323706	AAC19324.1	gi|3201597|gb|AAC19324.1| putative nonstructural polyprotein precursor [Venezuelan equine encephalitis virus]
16	AAAACA.AGTTGA	A	2602 R	8131	L	TTG	858	STLF	3201598	323706	AAC19326.1	gi|3201598|gb|AAC19326.1| putative nonstructural polyprotein precursor [Venezuelan equine encephalitis virus]
16	AAAACA.AGTTGA	A	2602 R	8131_gi226844695	L	TTG	858	STLF	3201597	323706	AAC19324.1	gi|3201597|gb|AAC19324.1| putative nonstructural polyprotein precursor [Venezuelan equine encephalitis virus]
16	AAAACA.AGTTGA	A	2602 R	8131_gi226844695	L	TTG	858	STLF	3201598	323706	AAC19326.1	gi|3201598|gb|AAC19326.1| putative nonstructural polyprotein precursor [Venezuelan equine encephalitis virus]
16	AAAACA.AGTTGA	A	2609 R	8138	L	TTG	858	STLF	3201597	323706	AAC19324.1	gi|3201597|gb|AAC19324.1| putative nonstructural polyprotein precursor [Venezuelan equine encephalitis virus]
16	AAAACA.AGTTGA	A	2609 R	8138	L	TTG	858	STLF	3201598	323706	AAC19326.1	gi|3201598|gb|AAC19326.1| putative nonstructural polyprotein precursor [Venezuelan equine encephalitis virus]
16	AAAACA.AGTTGA	A	2616 R	903104	L	TTG	858	STLF	3201597	323706	AAC19324.1	gi|3201597|gb|AAC19324.1| putative nonstructural polyprotein precursor [Venezuelan equine encephalitis virus]
16	AAAACA.AGTTGA	A	2616 R	903104	L	TTG	858	STLF	3201598	323706	AAC19326.1	gi|3201598|gb|AAC19326.1| putative nonstructural polyprotein precursor [Venezuelan equine encephalitis virus]
16	AAAACA.AGTTGA	G	2615 R	EVEV	L	CTG	858	STLF	3201597	323706	AAC19324.1	gi|3201597|gb|AAC19324.1| putative nonstructural polyprotein precursor [Venezuelan equine encephalitis virus]
16	AAAACA.AGTTGA	G	2615 R	EVEV	L	CTG	858	STLF	3201598	323706	AAC19326.1	gi|3201598|gb|AAC19326.1| putative nonstructural polyprotein precursor [Venezuelan equine encephalitis virus]
16	AAAACA.AGTTGA	G	2615 R	EvergladesFe3-7c_gi4262299	L	CTG	858	STLF	3201597	323706	AAC19324.1	gi|3201597|gb|AAC19324.1| putative nonstructural polyprotein precursor [Venezuelan equine encephalitis virus]
16	AAAACA.AGTTGA	G	2615 R	EvergladesFe3-7c_gi4262299	L	CTG	858	STLF	3201598	323706	AAC19326.1	gi|3201598|gb|AAC19326.1| putative nonstructural polyprotein precursor [Venezuelan equine encephalitis virus]
16	AAAACA.AGTTGA	A	2585 R	GML903843	L	TTG	858	STLF	3201597	323706	AAC19324.1	gi|3201597|gb|AAC19324.1| putative nonstructural polyprotein precursor [Venezuelan equine encephalitis virus]
16	AAAACA.AGTTGA	A	2585 R	GML903843	L	TTG	858	STLF	3201598	323706	AAC19326.1	gi|3201598|gb|AAC19326.1| putative nonstructural polyprotein precursor [Venezuelan equine encephalitis virus]
16	AAAACA.AGTTGA	A	2616 R	IQT1098	L	TTG	858	STLF	3201597	323706	AAC19324.1	gi|3201597|gb|AAC19324.1| putative nonstructural polyprotein precursor [Venezuelan equine encephalitis virus]
16	AAAACA.AGTTGA	A	2616 R	IQT1098	L	TTG	858	STLF	3201598	323706	AAC19326.1	gi|3201598|gb|AAC19326.1| putative nonstructural polyprotein precursor [Venezuelan equine encephalitis virus]
16	AAAACA.AGTTGA	A	2616 R	IQT1724	L	TTG	858	STLF	3201597	323706	AAC19324.1	gi|3201597|gb|AAC19324.1| putative nonstructural polyprotein precursor [Venezuelan equine encephalitis virus]
16	AAAACA.AGTTGA	A	2616 R	IQT1724	L	TTG	858	STLF	3201598	323706	AAC19326.1	gi|3201598|gb|AAC19326.1| putative nonstructural polyprotein precursor [Venezuelan equine encephalitis virus]
16	AAAACA.AGTTGA	A	2616 R	IQT3971	L	TTG	858	STLF	3201597	323706	AAC19324.1	gi|3201597|gb|AAC19324.1| putative nonstructural polyprotein precursor [Venezuelan equine encephalitis virus]
16	AAAACA.AGTTGA	A	2616 R	IQT3971	L	TTG	858	STLF	3201598	323706	AAC19326.1	gi|3201598|gb|AAC19326.1| putative nonstructural polyprotein precursor [Venezuelan equine encephalitis virus]
17	AAAACA.CTACAC	A	862 F	78V-3531_gi4262317	N	AAC	271	NNY	4262318	4262317	AAD14562.1	gi|4262318|gb|AAD14562.1| nonstructural polyprotein [Venezuelan equine encephalitis virus]
17	AAAACA.CTACAC	A	862 F	78V3531	N	AAC	271	NNY	4262318	4262317	AAD14562.1	gi|4262318|gb|AAD14562.1| nonstructural polyprotein [Venezuelan equine encephalitis virus]
17	AAAACA.CTACAC	A	856 F	AG80-663_gi4262320	N	AAC	271	NNY	4262318	4262317	AAD14562.1	gi|4262318|gb|AAD14562.1| nonstructural polyprotein [Venezuelan equine encephalitis virus]
17	AAAACA.CTACAC	A	856 F	AG80_663	N	AAC	271	NNY	4262318	4262317	AAD14562.1	gi|4262318|gb|AAD14562.1| nonstructural polyprotein [Venezuelan equine encephalitis virus]
17	AAAACA.CTACAC	G	854 F	PIXV	S	AGC	271	NSY	4262318	4262317	AAD14562.1	gi|4262318|gb|AAD14562.1| nonstructural polyprotein [Venezuelan equine encephalitis virus]
17	AAAACA.CTACAC	G	854 F	PixunaBeAr35645_gi4262314	S	AGC	271	NSY	4262318	4262317	AAD14562.1	gi|4262318|gb|AAD14562.1| nonstructural polyprotein [Venezuelan equine encephalitis virus]
18	AAAACA.GTGAGA	T	2711 R	2177B	T	ACA	892	LTCF	17865006	17865005	AAL47154.1	gi|17865006|gb|AAL47154.1| nonstructural polyprotein [Venezuelan equine encephalitis virus]
18	AAAACA.GTGAGA	T	2709 R	67U208	T	ACA	892	LTCF	17865006	17865005	AAL47154.1	gi|17865006|gb|AAL47154.1| nonstructural polyprotein [Venezuelan equine encephalitis virus]
18	AAAACA.GTGAGA	T	2709 R	67U225	T	ACA	892	LTCF	17865006	17865005	AAL47154.1	gi|17865006|gb|AAL47154.1| nonstructural polyprotein [Venezuelan equine encephalitis virus]
18	AAAACA.GTGAGA	T	2691 R	68U200	T	ACA	892	LTCF	17865006	17865005	AAL47154.1	gi|17865006|gb|AAL47154.1| nonstructural polyprotein [Venezuelan equine encephalitis virus]
18	AAAACA.GTGAGA	T	2709 R	70U55	T	ACA	892	LTCF	17865006	17865005	AAL47154.1	gi|17865006|gb|AAL47154.1| nonstructural polyprotein [Venezuelan equine encephalitis virus]
18	AAAACA.GTGAGA	T	2697 R	70U74	T	ACA	892	LTCF	17865006	17865005	AAL47154.1	gi|17865006|gb|AAL47154.1| nonstructural polyprotein [Venezuelan equine encephalitis virus]
18	AAAACA.GTGAGA	T	2709 R	70U80	T	ACA	892	LTCF	17865006	17865005	AAL47154.1	gi|17865006|gb|AAL47154.1| nonstructural polyprotein [Venezuelan equine encephalitis virus]
18	AAAACA.GTGAGA	T	2709 R	71U384	T	ACA	892	LTCF	17865006	17865005	AAL47154.1	gi|17865006|gb|AAL47154.1| nonstructural polyprotein [Venezuelan equine encephalitis virus]
18	AAAACA.GTGAGA	T	2689 R	73U151	T	ACA	892	LTCF	17865006	17865005	AAL47154.1	gi|17865006|gb|AAL47154.1| nonstructural polyprotein [Venezuelan equine encephalitis virus]
18	AAAACA.GTGAGA	T	2715 R	77U204	T	ACA	892	LTCF	17865006	17865005	AAL47154.1	gi|17865006|gb|AAL47154.1| nonstructural polyprotein [Venezuelan equine encephalitis virus]
18	AAAACA.GTGAGA	T	2695 R	77U208	T	ACA	892	LTCF	17865006	17865005	AAL47154.1	gi|17865006|gb|AAL47154.1| nonstructural polyprotein [Venezuelan equine encephalitis virus]
18	AAAACA.GTGAGA	T	2709 R	78U202	T	ACA	892	LTCF	17865006	17865005	AAL47154.1	gi|17865006|gb|AAL47154.1| nonstructural polyprotein [Venezuelan equine encephalitis virus]
18	AAAACA.GTGAGA	T	2711 R	79U13	T	ACA	892	LTCF	17865006	17865005	AAL47154.1	gi|17865006|gb|AAL47154.1| nonstructural polyprotein [Venezuelan equine encephalitis virus]
18	AAAACA.GTGAGA	T	2719 R	80U76	T	ACA	892	LTCF	17865006	17865005	AAL47154.1	gi|17865006|gb|AAL47154.1| nonstructural polyprotein [Venezuelan equine encephalitis virus]
18	AAAACA.GTGAGA	T	2719 R	80U76_gi17865005	T	ACA	892	LTCF	17865006	17865005	AAL47154.1	gi|17865006|gb|AAL47154.1| nonstructural polyprotein [Venezuelan equine encephalitis virus]
18	AAAACA.GTGAGA	A	2721 R	FSE507	T	ACT	892	LTCF	17865006	17865005	AAL47154.1	gi|17865006|gb|AAL47154.1| nonstructural polyprotein [Venezuelan equine encephalitis virus]
18	AAAACA.GTGAGA	T	2719 R	gi1144527	T	ACA	892	LTCF	17865006	17865005	AAL47154.1	gi|17865006|gb|AAL47154.1| nonstructural polyprotein [Venezuelan equine encephalitis virus]
19	AAAACA.TAGCCG	C	2901 F	00SMH264	L	CTA	960	KTLA	5442466	5442464	AAD43357.1	gi|5442466|gb|AAD43357.1| nonstructural polyprotein [Venezuelan equine encephalitis virus]
19	AAAACA.TAGCCG	C	2923 F	00SMH279	L	CTA	960	KTLA	5442466	5442464	AAD43357.1	gi|5442466|gb|AAD43357.1| nonstructural polyprotein [Venezuelan equine encephalitis virus]
19	AAAACA.TAGCCG	C	2922 F	00SMM480-11	L	CTA	960	KTLA	5442466	5442464	AAD43357.1	gi|5442466|gb|AAD43357.1| nonstructural polyprotein [Venezuelan equine encephalitis virus]
19	AAAACA.TAGCCG	C	2918 F	00SMM495-12	L	CTA	960	KTLA	5442466	5442464	AAD43357.1	gi|5442466|gb|AAD43357.1| nonstructural polyprotein [Venezuelan equine encephalitis virus]
19	AAAACA.TAGCCG	C	2922 F	111-73	L	CTA	960	KTLA	5442466	5442464	AAD43357.1	gi|5442466|gb|AAD43357.1| nonstructural polyprotein [Venezuelan equine encephalitis virus]
19	AAAACA.TAGCCG	C	2922 F	204381	L	CTA	960	KTLA	5442466	5442464	AAD43357.1	gi|5442466|gb|AAD43357.1| nonstructural polyprotein [Venezuelan equine encephalitis virus]
19	AAAACA.TAGCCG	C	2909 F	213391	L	CTA	960	KTLA	5442466	5442464	AAD43357.1	gi|5442466|gb|AAD43357.1| nonstructural polyprotein [Venezuelan equine encephalitis virus]
19	AAAACA.TAGCCG	C	2922 F	23647	L	CTA	960	KTLA	5442466	5442464	AAD43357.1	gi|5442466|gb|AAD43357.1| nonstructural polyprotein [Venezuelan equine encephalitis virus]
19	AAAACA.TAGCCG	T	2922 F	240832	L	TTA	960	KTLA	5442466	5442464	AAD43357.1	gi|5442466|gb|AAD43357.1| nonstructural polyprotein [Venezuelan equine encephalitis virus]
19	AAAACA.TAGCCG	T	2922 F	242959	L	TTA	960	KTLA	5442466	5442464	AAD43357.1	gi|5442466|gb|AAD43357.1| nonstructural polyprotein [Venezuelan equine encephalitis virus]
19	AAAACA.TAGCCG	C	2922 F	243937	L	CTA	960	KTLA	5442466	5442464	AAD43357.1	gi|5442466|gb|AAD43357.1| nonstructural polyprotein [Venezuelan equine encephalitis virus]
19	AAAACA.TAGCCG	C	2922 F	243937_gi5442464	L	CTA	960	KTLA	5442466	5442464	AAD43357.1	gi|5442466|gb|AAD43357.1| nonstructural polyprotein [Venezuelan equine encephalitis virus]
19	AAAACA.TAGCCG	C	2922 F	251641	L	CTA	960	KTLA	5442466	5442464	AAD43357.1	gi|5442466|gb|AAD43357.1| nonstructural polyprotein [Venezuelan equine encephalitis virus]
19	AAAACA.TAGCCG	C	2889 F	254934	L	CTA	960	KTLA	5442466	5442464	AAD43357.1	gi|5442466|gb|AAD43357.1| nonstructural polyprotein [Venezuelan equine encephalitis virus]
19	AAAACA.TAGCCG	C	2889 F	254934_gi62824833	L	CTA	960	KTLA	5442466	5442464	AAD43357.1	gi|5442466|gb|AAD43357.1| nonstructural polyprotein [Venezuelan equine encephalitis virus]
19	AAAACA.TAGCCG	C	2881 F	255010	L	CTA	960	KTLA	5442466	5442464	AAD43357.1	gi|5442466|gb|AAD43357.1| nonstructural polyprotein [Venezuelan equine encephalitis virus]
19	AAAACA.TAGCCG	C	2881 F	255010_gi62836644	L	CTA	960	KTLA	5442466	5442464	AAD43357.1	gi|5442466|gb|AAD43357.1| nonstructural polyprotein [Venezuelan equine encephalitis virus]
19	AAAACA.TAGCCG	C	2922 F	306425	L	CTA	960	KTLA	5442466	5442464	AAD43357.1	gi|5442466|gb|AAD43357.1| nonstructural polyprotein [Venezuelan equine encephalitis virus]
19	AAAACA.TAGCCG	C	2922 F	307537	L	CTA	960	KTLA	5442466	5442464	AAD43357.1	gi|5442466|gb|AAD43357.1| nonstructural polyprotein [Venezuelan equine encephalitis virus]
19	AAAACA.TAGCCG	C	2922 F	309506	L	CTA	960	KTLA	5442466	5442464	AAD43357.1	gi|5442466|gb|AAD43357.1| nonstructural polyprotein [Venezuelan equine encephalitis virus]
19	AAAACA.TAGCCG	C	2884 F	309572	L	CTA	960	KTLA	5442466	5442464	AAD43357.1	gi|5442466|gb|AAD43357.1| nonstructural polyprotein [Venezuelan equine encephalitis virus]
19	AAAACA.TAGCCG	C	2922 F	334250	L	CTA	960	KTLA	5442466	5442464	AAD43357.1	gi|5442466|gb|AAD43357.1| nonstructural polyprotein [Venezuelan equine encephalitis virus]
19	AAAACA.TAGCCG	C	2922 F	335733	L	CTA	960	KTLA	5442466	5442464	AAD43357.1	gi|5442466|gb|AAD43357.1| nonstructural polyprotein [Venezuelan equine encephalitis virus]
19	AAAACA.TAGCCG	T	2922 F	3880	L	TTA	960	KTLA	5442466	5442464	AAD43357.1	gi|5442466|gb|AAD43357.1| nonstructural polyprotein [Venezuelan equine encephalitis virus]
19	AAAACA.TAGCCG	T	2922 F	3880_gi323706	L	TTA	960	KTLA	5442466	5442464	AAD43357.1	gi|5442466|gb|AAD43357.1| nonstructural polyprotein [Venezuelan equine encephalitis virus]
19	AAAACA.TAGCCG	C	2902 F	3908	L	CTA	960	KTLA	5442466	5442464	AAD43357.1	gi|5442466|gb|AAD43357.1| nonstructural polyprotein [Venezuelan equine encephalitis virus]
19	AAAACA.TAGCCG	C	2902 F	3908_gi20800454	L	CTA	960	KTLA	5442466	5442464	AAD43357.1	gi|5442466|gb|AAD43357.1| nonstructural polyprotein [Venezuelan equine encephalitis virus]
19	AAAACA.TAGCCG	T	2916 F	474590	L	TTA	960	KTLA	5442466	5442464	AAD43357.1	gi|5442466|gb|AAD43357.1| nonstructural polyprotein [Venezuelan equine encephalitis virus]
19	AAAACA.TAGCCG	T	2922 F	481460	L	TTA	960	KTLA	5442466	5442464	AAD43357.1	gi|5442466|gb|AAD43357.1| nonstructural polyprotein [Venezuelan equine encephalitis virus]
19	AAAACA.TAGCCG	T	2922 F	4840	L	TTA	960	KTLA	5442466	5442464	AAD43357.1	gi|5442466|gb|AAD43357.1| nonstructural polyprotein [Venezuelan equine encephalitis virus]
19	AAAACA.TAGCCG	T	2922 F	484551	L	TTA	960	KTLA	5442466	5442464	AAD43357.1	gi|5442466|gb|AAD43357.1| nonstructural polyprotein [Venezuelan equine encephalitis virus]
19	AAAACA.TAGCCG	T	2915 F	485029	L	TTA	960	KTLA	5442466	5442464	AAD43357.1	gi|5442466|gb|AAD43357.1| nonstructural polyprotein [Venezuelan equine encephalitis virus]
19	AAAACA.TAGCCG	C	2903 F	59001	L	CTA	960	KTLA	5442466	5442464	AAD43357.1	gi|5442466|gb|AAD43357.1| nonstructural polyprotein [Venezuelan equine encephalitis virus]
19	AAAACA.TAGCCG	C	2902 F	6119	L	CTA	960	KTLA	5442466	5442464	AAD43357.1	gi|5442466|gb|AAD43357.1| nonstructural polyprotein [Venezuelan equine encephalitis virus]
19	AAAACA.TAGCCG	C	2902 F	6119_gi20800451	L	CTA	960	KTLA	5442466	5442464	AAD43357.1	gi|5442466|gb|AAD43357.1| nonstructural polyprotein [Venezuelan equine encephalitis virus]
19	AAAACA.TAGCCG	C	2922 F	66457	L	CTA	960	KTLA	5442466	5442464	AAD43357.1	gi|5442466|gb|AAD43357.1| nonstructural polyprotein [Venezuelan equine encephalitis virus]
19	AAAACA.TAGCCG	C	2922 F	66457_gi5442461	L	CTA	960	KTLA	5442466	5442464	AAD43357.1	gi|5442466|gb|AAD43357.1| nonstructural polyprotein [Venezuelan equine encephalitis virus]
19	AAAACA.TAGCCG	C	2922 F	66637	L	CTA	960	KTLA	5442466	5442464	AAD43357.1	gi|5442466|gb|AAD43357.1| nonstructural polyprotein [Venezuelan equine encephalitis virus]
19	AAAACA.TAGCCG	C	2922 F	66637_gi5442458	L	CTA	960	KTLA	5442466	5442464	AAD43357.1	gi|5442466|gb|AAD43357.1| nonstructural polyprotein [Venezuelan equine encephalitis virus]
19	AAAACA.TAGCCG	C	2922 F	69Z1	L	CTA	960	KTLA	5442466	5442464	AAD43357.1	gi|5442466|gb|AAD43357.1| nonstructural polyprotein [Venezuelan equine encephalitis virus]
19	AAAACA.TAGCCG	C	2922 F	70U1134	L	CTA	960	KTLA	5442466	5442464	AAD43357.1	gi|5442466|gb|AAD43357.1| nonstructural polyprotein [Venezuelan equine encephalitis virus]
19	AAAACA.TAGCCG	C	2922 F	71-180_gi3249013	L	CTA	960	KTLA	5442466	5442464	AAD43357.1	gi|5442466|gb|AAD43357.1| nonstructural polyprotein [Venezuelan equine encephalitis virus]
19	AAAACA.TAGCCG	C	2922 F	71_180	L	CTA	960	KTLA	5442466	5442464	AAD43357.1	gi|5442466|gb|AAD43357.1| nonstructural polyprotein [Venezuelan equine encephalitis virus]
19	AAAACA.TAGCCG	C	2922 F	75D143	L	CTA	960	KTLA	5442466	5442464	AAD43357.1	gi|5442466|gb|AAD43357.1| nonstructural polyprotein [Venezuelan equine encephalitis virus]
19	AAAACA.TAGCCG	T	2908 F	8131	L	TTA	960	KTLA	5442466	5442464	AAD43357.1	gi|5442466|gb|AAD43357.1| nonstructural polyprotein [Venezuelan equine encephalitis virus]
19	AAAACA.TAGCCG	T	2908 F	8131_gi226844695	L	TTA	960	KTLA	5442466	5442464	AAD43357.1	gi|5442466|gb|AAD43357.1| nonstructural polyprotein [Venezuelan equine encephalitis virus]
19	AAAACA.TAGCCG	T	2915 F	8138	L	TTA	960	KTLA	5442466	5442464	AAD43357.1	gi|5442466|gb|AAD43357.1| nonstructural polyprotein [Venezuelan equine encephalitis virus]
19	AAAACA.TAGCCG	C	2922 F	83U434	L	CTA	960	KTLA	5442466	5442464	AAD43357.1	gi|5442466|gb|AAD43357.1| nonstructural polyprotein [Venezuelan equine encephalitis virus]
19	AAAACA.TAGCCG	C	2922 F	83U434_gi5442471	L	CTA	960	KTLA	5442466	5442464	AAD43357.1	gi|5442466|gb|AAD43357.1| nonstructural polyprotein [Venezuelan equine encephalitis virus]
19	AAAACA.TAGCCG	T	2922 F	903104	L	TTA	960	KTLA	5442466	5442464	AAD43357.1	gi|5442466|gb|AAD43357.1| nonstructural polyprotein [Venezuelan equine encephalitis virus]
19	AAAACA.TAGCCG	C	2922 F	97Co42	L	CTA	960	KTLA	5442466	5442464	AAD43357.1	gi|5442466|gb|AAD43357.1| nonstructural polyprotein [Venezuelan equine encephalitis virus]
19	AAAACA.TAGCCG	C	2922 F	993MM304-1	L	CTA	960	KTLA	5442466	5442464	AAD43357.1	gi|5442466|gb|AAD43357.1| nonstructural polyprotein [Venezuelan equine encephalitis virus]
19	AAAACA.TAGCCG	C	2922 F	Beck_Wycoff	L	CTA	960	KTLA	5442466	5442464	AAD43357.1	gi|5442466|gb|AAD43357.1| nonstructural polyprotein [Venezuelan equine encephalitis virus]
19	AAAACA.TAGCCG	C	2922 F	Co97	L	CTA	960	KTLA	5442466	5442464	AAD43357.1	gi|5442466|gb|AAD43357.1| nonstructural polyprotein [Venezuelan equine encephalitis virus]
19	AAAACA.TAGCCG	C	2914 F	CoAn5384	L	CTA	960	KTLA	5442466	5442464	AAD43357.1	gi|5442466|gb|AAD43357.1| nonstructural polyprotein [Venezuelan equine encephalitis virus]
19	AAAACA.TAGCCG	C	2922 F	CoAn59145	L	CTA	960	KTLA	5442466	5442464	AAD43357.1	gi|5442466|gb|AAD43357.1| nonstructural polyprotein [Venezuelan equine encephalitis virus]
19	AAAACA.TAGCCG	C	2923 F	FSE507	L	CTA	960	KTLA	5442466	5442464	AAD43357.1	gi|5442466|gb|AAD43357.1| nonstructural polyprotein [Venezuelan equine encephalitis virus]
19	AAAACA.TAGCCG	T	2891 F	GML903843	L	TTA	960	KTLA	5442466	5442464	AAD43357.1	gi|5442466|gb|AAD43357.1| nonstructural polyprotein [Venezuelan equine encephalitis virus]
19	AAAACA.TAGCCG	C	2917 F	HojaRedonda	L	CTA	960	KTLA	5442466	5442464	AAD43357.1	gi|5442466|gb|AAD43357.1| nonstructural polyprotein [Venezuelan equine encephalitis virus]
19	AAAACA.TAGCCG	T	2922 F	IQT1098	L	TTA	960	KTLA	5442466	5442464	AAD43357.1	gi|5442466|gb|AAD43357.1| nonstructural polyprotein [Venezuelan equine encephalitis virus]
19	AAAACA.TAGCCG	T	2922 F	IQT1724	L	TTA	960	KTLA	5442466	5442464	AAD43357.1	gi|5442466|gb|AAD43357.1| nonstructural polyprotein [Venezuelan equine encephalitis virus]
19	AAAACA.TAGCCG	T	2922 F	IQT3971	L	TTA	960	KTLA	5442466	5442464	AAD43357.1	gi|5442466|gb|AAD43357.1| nonstructural polyprotein [Venezuelan equine encephalitis virus]
19	AAAACA.TAGCCG	C	2904 F	IQT7460	L	CTA	960	KTLA	5442466	5442464	AAD43357.1	gi|5442466|gb|AAD43357.1| nonstructural polyprotein [Venezuelan equine encephalitis virus]
19	AAAACA.TAGCCG	C	2922 F	P676	L	CTA	960	KTLA	5442466	5442464	AAD43357.1	gi|5442466|gb|AAD43357.1| nonstructural polyprotein [Venezuelan equine encephalitis virus]
19	AAAACA.TAGCCG	C	2922 F	PHO127	L	CTA	960	KTLA	5442466	5442464	AAD43357.1	gi|5442466|gb|AAD43357.1| nonstructural polyprotein [Venezuelan equine encephalitis virus]
19	AAAACA.TAGCCG	C	2902 F	PMCHo5	L	CTA	960	KTLA	5442466	5442464	AAD43357.1	gi|5442466|gb|AAD43357.1| nonstructural polyprotein [Venezuelan equine encephalitis virus]
19	AAAACA.TAGCCG	C	2902 F	PMCHo5_gi20800448	L	CTA	960	KTLA	5442466	5442464	AAD43357.1	gi|5442466|gb|AAD43357.1| nonstructural polyprotein [Venezuelan equine encephalitis virus]
19	AAAACA.TAGCCG	C	2922 F	R16905	L	CTA	960	KTLA	5442466	5442464	AAD43357.1	gi|5442466|gb|AAD43357.1| nonstructural polyprotein [Venezuelan equine encephalitis virus]
19	AAAACA.TAGCCG	C	2922 F	SH3	L	CTA	960	KTLA	5442466	5442464	AAD43357.1	gi|5442466|gb|AAD43357.1| nonstructural polyprotein [Venezuelan equine encephalitis virus]
19	AAAACA.TAGCCG	C	2922 F	SH3_gi5442468	L	CTA	960	KTLA	5442466	5442464	AAD43357.1	gi|5442466|gb|AAD43357.1| nonstructural polyprotein [Venezuelan equine encephalitis virus]
19	AAAACA.TAGCCG	C	2922 F	TC-83_gi323714	L	CTA	960	KTLA	5442466	5442464	AAD43357.1	gi|5442466|gb|AAD43357.1| nonstructural polyprotein [Venezuelan equine encephalitis virus]
19	AAAACA.TAGCCG	C	2922 F	TC83	L	CTA	960	KTLA	5442466	5442464	AAD43357.1	gi|5442466|gb|AAD43357.1| nonstructural polyprotein [Venezuelan equine encephalitis virus]
19	AAAACA.TAGCCG	C	2922 F	TrinidadDonkey43	L	CTA	960	KTLA	5442466	5442464	AAD43357.1	gi|5442466|gb|AAD43357.1| nonstructural polyprotein [Venezuelan equine encephalitis virus]
19	AAAACA.TAGCCG	C	2891 F	V178	L	CTA	960	KTLA	5442466	5442464	AAD43357.1	gi|5442466|gb|AAD43357.1| nonstructural polyprotein [Venezuelan equine encephalitis virus]
19	AAAACA.TAGCCG	C	2902 F	V198	L	CTA	960	KTLA	5442466	5442464	AAD43357.1	gi|5442466|gb|AAD43357.1| nonstructural polyprotein [Venezuelan equine encephalitis virus]
19	AAAACA.TAGCCG	C	2883 F	V209A	L	CTA	960	KTLA	5442466	5442464	AAD43357.1	gi|5442466|gb|AAD43357.1| nonstructural polyprotein [Venezuelan equine encephalitis virus]
19	AAAACA.TAGCCG	C	2922 F	V3526	L	CTA	960	KTLA	5442466	5442464	AAD43357.1	gi|5442466|gb|AAD43357.1| nonstructural polyprotein [Venezuelan equine encephalitis virus]
19	AAAACA.TAGCCG	C	2922 F	V3526_gi53680681	L	CTA	960	KTLA	5442466	5442464	AAD43357.1	gi|5442466|gb|AAD43357.1| nonstructural polyprotein [Venezuelan equine encephalitis virus]
19	AAAACA.TAGCCG	C	2914 F	VEE_NBACC_454June2010	L	CTA	960	KTLA	5442466	5442464	AAD43357.1	gi|5442466|gb|AAD43357.1| nonstructural polyprotein [Venezuelan equine encephalitis virus]
19	AAAACA.TAGCCG	C	2923 F	ZPC727	L	CTA	960	KTLA	5442466	5442464	AAD43357.1	gi|5442466|gb|AAD43357.1| nonstructural polyprotein [Venezuelan equine encephalitis virus]
19	AAAACA.TAGCCG	C	2923 F	ZPC738	L	CTA	960	KTLA	5442466	5442464	AAD43357.1	gi|5442466|gb|AAD43357.1| nonstructural polyprotein [Venezuelan equine encephalitis virus]
19	AAAACA.TAGCCG	C	2923 F	ZPC738_gi4689187	L	CTA	960	KTLA	5442466	5442464	AAD43357.1	gi|5442466|gb|AAD43357.1| nonstructural polyprotein [Venezuelan equine encephalitis virus]
19	AAAACA.TAGCCG	C	2902 F	gi14549692	L	CTA	960	KTLA	5442466	5442464	AAD43357.1	gi|5442466|gb|AAD43357.1| nonstructural polyprotein [Venezuelan equine encephalitis virus]
19	AAAACA.TAGCCG	C	2902 F	gi18152933	L	CTA	960	KTLA	5442466	5442464	AAD43357.1	gi|5442466|gb|AAD43357.1| nonstructural polyprotein [Venezuelan equine encephalitis virus]
19	AAAACA.TAGCCG	C	2922 F	gi323708	L	CTA	960	KTLA	5442466	5442464	AAD43357.1	gi|5442466|gb|AAD43357.1| nonstructural polyprotein [Venezuelan equine encephalitis virus]
19	AAAACA.TAGCCG	C	2922 F	gi4887231	L	CTA	960	KTLA	5442466	5442464	AAD43357.1	gi|5442466|gb|AAD43357.1| nonstructural polyprotein [Venezuelan equine encephalitis virus]
19	AAAACA.TAGCCG	C	2922 F	gi9626526_ref	L	CTA	960	KTLA	5442466	5442464	AAD43357.1	gi|5442466|gb|AAD43357.1| nonstructural polyprotein [Venezuelan equine encephalitis virus]
20	AAAACA.TGACGG	C	2928 F	00SMH264	L	CTG	969	KTLT	5442466	5442464	AAD43357.1	gi|5442466|gb|AAD43357.1| nonstructural polyprotein [Venezuelan equine encephalitis virus]
20	AAAACA.TGACGG	C	2950 F	00SMH279	L	CTG	969	KTLT	5442466	5442464	AAD43357.1	gi|5442466|gb|AAD43357.1| nonstructural polyprotein [Venezuelan equine encephalitis virus]
20	AAAACA.TGACGG	C	2949 F	00SMM480-11	L	CTG	969	KTLT	5442466	5442464	AAD43357.1	gi|5442466|gb|AAD43357.1| nonstructural polyprotein [Venezuelan equine encephalitis virus]
20	AAAACA.TGACGG	C	2945 F	00SMM495-12	L	CTG	969	KTLT	5442466	5442464	AAD43357.1	gi|5442466|gb|AAD43357.1| nonstructural polyprotein [Venezuelan equine encephalitis virus]
20	AAAACA.TGACGG	C	2949 F	02_2720_98	L	CTG	969	KTLT	5442466	5442464	AAD43357.1	gi|5442466|gb|AAD43357.1| nonstructural polyprotein [Venezuelan equine encephalitis virus]
20	AAAACA.TGACGG	C	2949 F	204381	L	CTG	969	KTLT	5442466	5442464	AAD43357.1	gi|5442466|gb|AAD43357.1| nonstructural polyprotein [Venezuelan equine encephalitis virus]
20	AAAACA.TGACGG	T	2935 F	212857	L	TTG	969	KTLT	5442466	5442464	AAD43357.1	gi|5442466|gb|AAD43357.1| nonstructural polyprotein [Venezuelan equine encephalitis virus]
20	AAAACA.TGACGG	C	2936 F	213391	L	CTG	969	KTLT	5442466	5442464	AAD43357.1	gi|5442466|gb|AAD43357.1| nonstructural polyprotein [Venezuelan equine encephalitis virus]
20	AAAACA.TGACGG	C	2949 F	23647	L	CTG	969	KTLT	5442466	5442464	AAD43357.1	gi|5442466|gb|AAD43357.1| nonstructural polyprotein [Venezuelan equine encephalitis virus]
20	AAAACA.TGACGG	C	2949 F	240832	L	CTG	969	KTLT	5442466	5442464	AAD43357.1	gi|5442466|gb|AAD43357.1| nonstructural polyprotein [Venezuelan equine encephalitis virus]
20	AAAACA.TGACGG	C	2949 F	242959	L	CTG	969	KTLT	5442466	5442464	AAD43357.1	gi|5442466|gb|AAD43357.1| nonstructural polyprotein [Venezuelan equine encephalitis virus]
20	AAAACA.TGACGG	C	2949 F	243937	L	CTG	969	KTLT	5442466	5442464	AAD43357.1	gi|5442466|gb|AAD43357.1| nonstructural polyprotein [Venezuelan equine encephalitis virus]
20	AAAACA.TGACGG	C	2949 F	243937_gi5442464	L	CTG	969	KTLT	5442466	5442464	AAD43357.1	gi|5442466|gb|AAD43357.1| nonstructural polyprotein [Venezuelan equine encephalitis virus]
20	AAAACA.TGACGG	C	2949 F	251641	L	CTG	969	KTLT	5442466	5442464	AAD43357.1	gi|5442466|gb|AAD43357.1| nonstructural polyprotein [Venezuelan equine encephalitis virus]
20	AAAACA.TGACGG	C	2916 F	254934	L	CTG	969	KTLT	5442466	5442464	AAD43357.1	gi|5442466|gb|AAD43357.1| nonstructural polyprotein [Venezuelan equine encephalitis virus]
20	AAAACA.TGACGG	C	2916 F	254934_gi62824833	L	CTG	969	KTLT	5442466	5442464	AAD43357.1	gi|5442466|gb|AAD43357.1| nonstructural polyprotein [Venezuelan equine encephalitis virus]
20	AAAACA.TGACGG	C	2908 F	255010	L	CTG	969	KTLT	5442466	5442464	AAD43357.1	gi|5442466|gb|AAD43357.1| nonstructural polyprotein [Venezuelan equine encephalitis virus]
20	AAAACA.TGACGG	C	2908 F	255010_gi62836644	L	CTG	969	KTLT	5442466	5442464	AAD43357.1	gi|5442466|gb|AAD43357.1| nonstructural polyprotein [Venezuelan equine encephalitis virus]
20	AAAACA.TGACGG	C	2949 F	306425	L	CTG	969	KTLT	5442466	5442464	AAD43357.1	gi|5442466|gb|AAD43357.1| nonstructural polyprotein [Venezuelan equine encephalitis virus]
20	AAAACA.TGACGG	C	2949 F	307537	L	CTG	969	KTLT	5442466	5442464	AAD43357.1	gi|5442466|gb|AAD43357.1| nonstructural polyprotein [Venezuelan equine encephalitis virus]
20	AAAACA.TGACGG	C	2949 F	309506	L	CTG	969	KTLT	5442466	5442464	AAD43357.1	gi|5442466|gb|AAD43357.1| nonstructural polyprotein [Venezuelan equine encephalitis virus]
20	AAAACA.TGACGG	C	2911 F	309572	L	CTG	969	KTLT	5442466	5442464	AAD43357.1	gi|5442466|gb|AAD43357.1| nonstructural polyprotein [Venezuelan equine encephalitis virus]
20	AAAACA.TGACGG	C	2949 F	334250	L	CTG	969	KTLT	5442466	5442464	AAD43357.1	gi|5442466|gb|AAD43357.1| nonstructural polyprotein [Venezuelan equine encephalitis virus]
20	AAAACA.TGACGG	C	2949 F	335733	L	CTG	969	KTLT	5442466	5442464	AAD43357.1	gi|5442466|gb|AAD43357.1| nonstructural polyprotein [Venezuelan equine encephalitis virus]
20	AAAACA.TGACGG	C	2949 F	3880	L	CTG	969	KTLT	5442466	5442464	AAD43357.1	gi|5442466|gb|AAD43357.1| nonstructural polyprotein [Venezuelan equine encephalitis virus]
20	AAAACA.TGACGG	C	2949 F	3880_gi323706	L	CTG	969	KTLT	5442466	5442464	AAD43357.1	gi|5442466|gb|AAD43357.1| nonstructural polyprotein [Venezuelan equine encephalitis virus]
20	AAAACA.TGACGG	C	2929 F	3908	L	CTG	969	KTLT	5442466	5442464	AAD43357.1	gi|5442466|gb|AAD43357.1| nonstructural polyprotein [Venezuelan equine encephalitis virus]
20	AAAACA.TGACGG	C	2929 F	3908_gi20800454	L	CTG	969	KTLT	5442466	5442464	AAD43357.1	gi|5442466|gb|AAD43357.1| nonstructural polyprotein [Venezuelan equine encephalitis virus]
20	AAAACA.TGACGG	T	2943 F	474590	L	TTG	969	KTLT	5442466	5442464	AAD43357.1	gi|5442466|gb|AAD43357.1| nonstructural polyprotein [Venezuelan equine encephalitis virus]
20	AAAACA.TGACGG	C	2949 F	481460	L	CTG	969	KTLT	5442466	5442464	AAD43357.1	gi|5442466|gb|AAD43357.1| nonstructural polyprotein [Venezuelan equine encephalitis virus]
20	AAAACA.TGACGG	C	2949 F	4840	L	CTG	969	KTLT	5442466	5442464	AAD43357.1	gi|5442466|gb|AAD43357.1| nonstructural polyprotein [Venezuelan equine encephalitis virus]
20	AAAACA.TGACGG	T	2942 F	485029	L	TTG	969	KTLT	5442466	5442464	AAD43357.1	gi|5442466|gb|AAD43357.1| nonstructural polyprotein [Venezuelan equine encephalitis virus]
20	AAAACA.TGACGG	C	2930 F	59001	L	CTG	969	KTLT	5442466	5442464	AAD43357.1	gi|5442466|gb|AAD43357.1| nonstructural polyprotein [Venezuelan equine encephalitis virus]
20	AAAACA.TGACGG	C	2929 F	6119	L	CTG	969	KTLT	5442466	5442464	AAD43357.1	gi|5442466|gb|AAD43357.1| nonstructural polyprotein [Venezuelan equine encephalitis virus]
20	AAAACA.TGACGG	C	2929 F	6119_gi20800451	L	CTG	969	KTLT	5442466	5442464	AAD43357.1	gi|5442466|gb|AAD43357.1| nonstructural polyprotein [Venezuelan equine encephalitis virus]
20	AAAACA.TGACGG	C	2949 F	66457	L	CTG	969	KTLT	5442466	5442464	AAD43357.1	gi|5442466|gb|AAD43357.1| nonstructural polyprotein [Venezuelan equine encephalitis virus]
20	AAAACA.TGACGG	C	2949 F	66457_gi5442461	L	CTG	969	KTLT	5442466	5442464	AAD43357.1	gi|5442466|gb|AAD43357.1| nonstructural polyprotein [Venezuelan equine encephalitis virus]
20	AAAACA.TGACGG	C	2949 F	66637	L	CTG	969	KTLT	5442466	5442464	AAD43357.1	gi|5442466|gb|AAD43357.1| nonstructural polyprotein [Venezuelan equine encephalitis virus]
20	AAAACA.TGACGG	C	2949 F	66637_gi5442458	L	CTG	969	KTLT	5442466	5442464	AAD43357.1	gi|5442466|gb|AAD43357.1| nonstructural polyprotein [Venezuelan equine encephalitis virus]
20	AAAACA.TGACGG	C	2949 F	70U1134	L	CTG	969	KTLT	5442466	5442464	AAD43357.1	gi|5442466|gb|AAD43357.1| nonstructural polyprotein [Venezuelan equine encephalitis virus]
20	AAAACA.TGACGG	C	2949 F	75D143	L	CTG	969	KTLT	5442466	5442464	AAD43357.1	gi|5442466|gb|AAD43357.1| nonstructural polyprotein [Venezuelan equine encephalitis virus]
20	AAAACA.TGACGG	C	2935 F	8131	L	CTG	969	KTLT	5442466	5442464	AAD43357.1	gi|5442466|gb|AAD43357.1| nonstructural polyprotein [Venezuelan equine encephalitis virus]
20	AAAACA.TGACGG	C	2935 F	8131_gi226844695	L	CTG	969	KTLT	5442466	5442464	AAD43357.1	gi|5442466|gb|AAD43357.1| nonstructural polyprotein [Venezuelan equine encephalitis virus]
20	AAAACA.TGACGG	C	2942 F	8138	L	CTG	969	KTLT	5442466	5442464	AAD43357.1	gi|5442466|gb|AAD43357.1| nonstructural polyprotein [Venezuelan equine encephalitis virus]
20	AAAACA.TGACGG	C	2949 F	83U434	L	CTG	969	KTLT	5442466	5442464	AAD43357.1	gi|5442466|gb|AAD43357.1| nonstructural polyprotein [Venezuelan equine encephalitis virus]
20	AAAACA.TGACGG	C	2949 F	83U434_gi5442471	L	CTG	969	KTLT	5442466	5442464	AAD43357.1	gi|5442466|gb|AAD43357.1| nonstructural polyprotein [Venezuelan equine encephalitis virus]
20	AAAACA.TGACGG	C	2949 F	903104	L	CTG	969	KTLT	5442466	5442464	AAD43357.1	gi|5442466|gb|AAD43357.1| nonstructural polyprotein [Venezuelan equine encephalitis virus]
20	AAAACA.TGACGG	T	2949 F	97Co42	L	TTG	969	KTLT	5442466	5442464	AAD43357.1	gi|5442466|gb|AAD43357.1| nonstructural polyprotein [Venezuelan equine encephalitis virus]
20	AAAACA.TGACGG	C	2949 F	993MM304-1	L	CTG	969	KTLT	5442466	5442464	AAD43357.1	gi|5442466|gb|AAD43357.1| nonstructural polyprotein [Venezuelan equine encephalitis virus]
20	AAAACA.TGACGG	C	2949 F	Co97	L	CTG	969	KTLT	5442466	5442464	AAD43357.1	gi|5442466|gb|AAD43357.1| nonstructural polyprotein [Venezuelan equine encephalitis virus]
20	AAAACA.TGACGG	C	2949 F	CoAn59145	L	CTG	969	KTLT	5442466	5442464	AAD43357.1	gi|5442466|gb|AAD43357.1| nonstructural polyprotein [Venezuelan equine encephalitis virus]
20	AAAACA.TGACGG	T	2948 F	EVEV	L	TTG	969	KTLT	5442466	5442464	AAD43357.1	gi|5442466|gb|AAD43357.1| nonstructural polyprotein [Venezuelan equine encephalitis virus]
20	AAAACA.TGACGG	T	2948 F	EvergladesFe3-7c_gi4262299	L	TTG	969	KTLT	5442466	5442464	AAD43357.1	gi|5442466|gb|AAD43357.1| nonstructural polyprotein [Venezuelan equine encephalitis virus]
20	AAAACA.TGACGG	C	2950 F	FSE507	L	CTG	969	KTLT	5442466	5442464	AAD43357.1	gi|5442466|gb|AAD43357.1| nonstructural polyprotein [Venezuelan equine encephalitis virus]
20	AAAACA.TGACGG	C	2918 F	GML903843	L	CTG	969	KTLT	5442466	5442464	AAD43357.1	gi|5442466|gb|AAD43357.1| nonstructural polyprotein [Venezuelan equine encephalitis virus]
20	AAAACA.TGACGG	C	2949 F	IQT1098	L	CTG	969	KTLT	5442466	5442464	AAD43357.1	gi|5442466|gb|AAD43357.1| nonstructural polyprotein [Venezuelan equine encephalitis virus]
20	AAAACA.TGACGG	C	2949 F	IQT1724	L	CTG	969	KTLT	5442466	5442464	AAD43357.1	gi|5442466|gb|AAD43357.1| nonstructural polyprotein [Venezuelan equine encephalitis virus]
20	AAAACA.TGACGG	C	2949 F	IQT3971	L	CTG	969	KTLT	5442466	5442464	AAD43357.1	gi|5442466|gb|AAD43357.1| nonstructural polyprotein [Venezuelan equine encephalitis virus]
20	AAAACA.TGACGG	C	2931 F	IQT7460	L	CTG	969	KTLT	5442466	5442464	AAD43357.1	gi|5442466|gb|AAD43357.1| nonstructural polyprotein [Venezuelan equine encephalitis virus]
20	AAAACA.TGACGG	C	2949 F	PHO127	L	CTG	969	KTLT	5442466	5442464	AAD43357.1	gi|5442466|gb|AAD43357.1| nonstructural polyprotein [Venezuelan equine encephalitis virus]
20	AAAACA.TGACGG	C	2929 F	PMCHo5	L	CTG	969	KTLT	5442466	5442464	AAD43357.1	gi|5442466|gb|AAD43357.1| nonstructural polyprotein [Venezuelan equine encephalitis virus]
20	AAAACA.TGACGG	C	2929 F	PMCHo5_gi20800448	L	CTG	969	KTLT	5442466	5442464	AAD43357.1	gi|5442466|gb|AAD43357.1| nonstructural polyprotein [Venezuelan equine encephalitis virus]
20	AAAACA.TGACGG	C	2949 F	SH3	L	CTG	969	KTLT	5442466	5442464	AAD43357.1	gi|5442466|gb|AAD43357.1| nonstructural polyprotein [Venezuelan equine encephalitis virus]
20	AAAACA.TGACGG	C	2949 F	SH3_gi5442468	L	CTG	969	KTLT	5442466	5442464	AAD43357.1	gi|5442466|gb|AAD43357.1| nonstructural polyprotein [Venezuelan equine encephalitis virus]
20	AAAACA.TGACGG	C	2918 F	V178	L	CTG	969	KTLT	5442466	5442464	AAD43357.1	gi|5442466|gb|AAD43357.1| nonstructural polyprotein [Venezuelan equine encephalitis virus]
20	AAAACA.TGACGG	C	2929 F	V198	L	CTG	969	KTLT	5442466	5442464	AAD43357.1	gi|5442466|gb|AAD43357.1| nonstructural polyprotein [Venezuelan equine encephalitis virus]
20	AAAACA.TGACGG	C	2910 F	V209A	L	CTG	969	KTLT	5442466	5442464	AAD43357.1	gi|5442466|gb|AAD43357.1| nonstructural polyprotein [Venezuelan equine encephalitis virus]
20	AAAACA.TGACGG	C	2950 F	ZPC727	L	CTG	969	KTLT	5442466	5442464	AAD43357.1	gi|5442466|gb|AAD43357.1| nonstructural polyprotein [Venezuelan equine encephalitis virus]
20	AAAACA.TGACGG	C	2950 F	ZPC738	L	CTG	969	KTLT	5442466	5442464	AAD43357.1	gi|5442466|gb|AAD43357.1| nonstructural polyprotein [Venezuelan equine encephalitis virus]
20	AAAACA.TGACGG	C	2950 F	ZPC738_gi4689187	L	CTG	969	KTLT	5442466	5442464	AAD43357.1	gi|5442466|gb|AAD43357.1| nonstructural polyprotein [Venezuelan equine encephalitis virus]
20	AAAACA.TGACGG	C	2929 F	gi14549692	L	CTG	969	KTLT	5442466	5442464	AAD43357.1	gi|5442466|gb|AAD43357.1| nonstructural polyprotein [Venezuelan equine encephalitis virus]
20	AAAACA.TGACGG	C	2929 F	gi18152933	L	CTG	969	KTLT	5442466	5442464	AAD43357.1	gi|5442466|gb|AAD43357.1| nonstructural polyprotein [Venezuelan equine encephalitis virus]
21	AAAACA.TGTGTC	A	2075 F	78V-3531_gi4262317	Q	CAA	675	KQCV	4262318	4262317	AAD14562.1	gi|4262318|gb|AAD14562.1| nonstructural polyprotein [Venezuelan equine encephalitis virus]
21	AAAACA.TGTGTC	A	2075 F	78V3531	Q	CAA	675	KQCV	4262318	4262317	AAD14562.1	gi|4262318|gb|AAD14562.1| nonstructural polyprotein [Venezuelan equine encephalitis virus]
21	AAAACA.TGTGTC	G	2068 F	EVEV	Q	CAG	675	KQCV	4262318	4262317	AAD14562.1	gi|4262318|gb|AAD14562.1| nonstructural polyprotein [Venezuelan equine encephalitis virus]
21	AAAACA.TGTGTC	G	2068 F	EvergladesFe3-7c_gi4262299	Q	CAG	675	KQCV	4262318	4262317	AAD14562.1	gi|4262318|gb|AAD14562.1| nonstructural polyprotein [Venezuelan equine encephalitis virus]
22	AAAACA.TTCAGC	G	9190 F	00SMH264	Q	CAG	550	KQFS	5442465	5442464	AAC71998.2	gi|5442465|gb|AAC71998.2| structural polyprotein [Venezuelan equine encephalitis virus]
22	AAAACA.TTCAGC	G	9191 F	00SMH279	Q	CAG	550	KQFS	5442465	5442464	AAC71998.2	gi|5442465|gb|AAC71998.2| structural polyprotein [Venezuelan equine encephalitis virus]
22	AAAACA.TTCAGC	G	9211 F	00SMM480-11	Q	CAG	550	KQFS	5442465	5442464	AAC71998.2	gi|5442465|gb|AAC71998.2| structural polyprotein [Venezuelan equine encephalitis virus]
22	AAAACA.TTCAGC	G	9207 F	00SMM495-12	Q	CAG	550	KQFS	5442465	5442464	AAC71998.2	gi|5442465|gb|AAC71998.2| structural polyprotein [Venezuelan equine encephalitis virus]
22	AAAACA.TTCAGC	G	9187 F	02_2720_98	Q	CAG	550	KQFS	5442465	5442464	AAC71998.2	gi|5442465|gb|AAC71998.2| structural polyprotein [Venezuelan equine encephalitis virus]
22	AAAACA.TTCAGC	G	9199 F	111-73	Q	CAG	550	KQFS	5442465	5442464	AAC71998.2	gi|5442465|gb|AAC71998.2| structural polyprotein [Venezuelan equine encephalitis virus]
22	AAAACA.TTCAGC	G	9211 F	204381	Q	CAG	550	KQFS	5442465	5442464	AAC71998.2	gi|5442465|gb|AAC71998.2| structural polyprotein [Venezuelan equine encephalitis virus]
22	AAAACA.TTCAGC	G	9197 F	212857	Q	CAG	550	KQFS	5442465	5442464	AAC71998.2	gi|5442465|gb|AAC71998.2| structural polyprotein [Venezuelan equine encephalitis virus]
22	AAAACA.TTCAGC	G	9211 F	23647	Q	CAG	550	KQFS	5442465	5442464	AAC71998.2	gi|5442465|gb|AAC71998.2| structural polyprotein [Venezuelan equine encephalitis virus]
22	AAAACA.TTCAGC	G	9211 F	240832	Q	CAG	550	KQFS	5442465	5442464	AAC71998.2	gi|5442465|gb|AAC71998.2| structural polyprotein [Venezuelan equine encephalitis virus]
22	AAAACA.TTCAGC	G	9190 F	242959	Q	CAG	550	KQFS	5442465	5442464	AAC71998.2	gi|5442465|gb|AAC71998.2| structural polyprotein [Venezuelan equine encephalitis virus]
22	AAAACA.TTCAGC	G	9187 F	243937	Q	CAG	550	KQFS	5442465	5442464	AAC71998.2	gi|5442465|gb|AAC71998.2| structural polyprotein [Venezuelan equine encephalitis virus]
22	AAAACA.TTCAGC	G	9187 F	243937_gi5442464	Q	CAG	550	KQFS	5442465	5442464	AAC71998.2	gi|5442465|gb|AAC71998.2| structural polyprotein [Venezuelan equine encephalitis virus]
22	AAAACA.TTCAGC	G	9211 F	251641	Q	CAG	550	KQFS	5442465	5442464	AAC71998.2	gi|5442465|gb|AAC71998.2| structural polyprotein [Venezuelan equine encephalitis virus]
22	AAAACA.TTCAGC	G	9178 F	254934	Q	CAG	550	KQFS	5442465	5442464	AAC71998.2	gi|5442465|gb|AAC71998.2| structural polyprotein [Venezuelan equine encephalitis virus]
22	AAAACA.TTCAGC	G	9178 F	254934_gi62824833	Q	CAG	550	KQFS	5442465	5442464	AAC71998.2	gi|5442465|gb|AAC71998.2| structural polyprotein [Venezuelan equine encephalitis virus]
22	AAAACA.TTCAGC	G	9170 F	255010	Q	CAG	550	KQFS	5442465	5442464	AAC71998.2	gi|5442465|gb|AAC71998.2| structural polyprotein [Venezuelan equine encephalitis virus]
22	AAAACA.TTCAGC	G	9170 F	255010_gi62836644	Q	CAG	550	KQFS	5442465	5442464	AAC71998.2	gi|5442465|gb|AAC71998.2| structural polyprotein [Venezuelan equine encephalitis virus]
22	AAAACA.TTCAGC	G	9211 F	306425	Q	CAG	550	KQFS	5442465	5442464	AAC71998.2	gi|5442465|gb|AAC71998.2| structural polyprotein [Venezuelan equine encephalitis virus]
22	AAAACA.TTCAGC	G	9211 F	307537	Q	CAG	550	KQFS	5442465	5442464	AAC71998.2	gi|5442465|gb|AAC71998.2| structural polyprotein [Venezuelan equine encephalitis virus]
22	AAAACA.TTCAGC	G	9205 F	309506	Q	CAG	550	KQFS	5442465	5442464	AAC71998.2	gi|5442465|gb|AAC71998.2| structural polyprotein [Venezuelan equine encephalitis virus]
22	AAAACA.TTCAGC	G	9173 F	309572	Q	CAG	550	KQFS	5442465	5442464	AAC71998.2	gi|5442465|gb|AAC71998.2| structural polyprotein [Venezuelan equine encephalitis virus]
22	AAAACA.TTCAGC	G	9211 F	334250	Q	CAG	550	KQFS	5442465	5442464	AAC71998.2	gi|5442465|gb|AAC71998.2| structural polyprotein [Venezuelan equine encephalitis virus]
22	AAAACA.TTCAGC	G	9208 F	335733	Q	CAG	550	KQFS	5442465	5442464	AAC71998.2	gi|5442465|gb|AAC71998.2| structural polyprotein [Venezuelan equine encephalitis virus]
22	AAAACA.TTCAGC	G	9187 F	3880	Q	CAG	550	KQFS	5442465	5442464	AAC71998.2	gi|5442465|gb|AAC71998.2| structural polyprotein [Venezuelan equine encephalitis virus]
22	AAAACA.TTCAGC	G	9187 F	3880_gi323706	Q	CAG	550	KQFS	5442465	5442464	AAC71998.2	gi|5442465|gb|AAC71998.2| structural polyprotein [Venezuelan equine encephalitis virus]
22	AAAACA.TTCAGC	G	9191 F	3908	Q	CAG	550	KQFS	5442465	5442464	AAC71998.2	gi|5442465|gb|AAC71998.2| structural polyprotein [Venezuelan equine encephalitis virus]
22	AAAACA.TTCAGC	G	9191 F	3908_gi20800454	Q	CAG	550	KQFS	5442465	5442464	AAC71998.2	gi|5442465|gb|AAC71998.2| structural polyprotein [Venezuelan equine encephalitis virus]
22	AAAACA.TTCAGC	G	9184 F	474590	Q	CAG	550	KQFS	5442465	5442464	AAC71998.2	gi|5442465|gb|AAC71998.2| structural polyprotein [Venezuelan equine encephalitis virus]
22	AAAACA.TTCAGC	G	9211 F	481460	Q	CAG	550	KQFS	5442465	5442464	AAC71998.2	gi|5442465|gb|AAC71998.2| structural polyprotein [Venezuelan equine encephalitis virus]
22	AAAACA.TTCAGC	G	9211 F	4840	Q	CAG	550	KQFS	5442465	5442464	AAC71998.2	gi|5442465|gb|AAC71998.2| structural polyprotein [Venezuelan equine encephalitis virus]
22	AAAACA.TTCAGC	G	9211 F	484551	Q	CAG	550	KQFS	5442465	5442464	AAC71998.2	gi|5442465|gb|AAC71998.2| structural polyprotein [Venezuelan equine encephalitis virus]
22	AAAACA.TTCAGC	G	9204 F	485029	Q	CAG	550	KQFS	5442465	5442464	AAC71998.2	gi|5442465|gb|AAC71998.2| structural polyprotein [Venezuelan equine encephalitis virus]
22	AAAACA.TTCAGC	G	9192 F	59001	Q	CAG	550	KQFS	5442465	5442464	AAC71998.2	gi|5442465|gb|AAC71998.2| structural polyprotein [Venezuelan equine encephalitis virus]
22	AAAACA.TTCAGC	G	9191 F	6119	Q	CAG	550	KQFS	5442465	5442464	AAC71998.2	gi|5442465|gb|AAC71998.2| structural polyprotein [Venezuelan equine encephalitis virus]
22	AAAACA.TTCAGC	G	9191 F	6119_gi20800451	Q	CAG	550	KQFS	5442465	5442464	AAC71998.2	gi|5442465|gb|AAC71998.2| structural polyprotein [Venezuelan equine encephalitis virus]
22	AAAACA.TTCAGC	G	9187 F	66457	Q	CAG	550	KQFS	5442465	5442464	AAC71998.2	gi|5442465|gb|AAC71998.2| structural polyprotein [Venezuelan equine encephalitis virus]
22	AAAACA.TTCAGC	G	9187 F	66457_gi5442461	Q	CAG	550	KQFS	5442465	5442464	AAC71998.2	gi|5442465|gb|AAC71998.2| structural polyprotein [Venezuelan equine encephalitis virus]
22	AAAACA.TTCAGC	G	9187 F	66637	Q	CAG	550	KQFS	5442465	5442464	AAC71998.2	gi|5442465|gb|AAC71998.2| structural polyprotein [Venezuelan equine encephalitis virus]
22	AAAACA.TTCAGC	G	9187 F	66637_gi5442458	Q	CAG	550	KQFS	5442465	5442464	AAC71998.2	gi|5442465|gb|AAC71998.2| structural polyprotein [Venezuelan equine encephalitis virus]
22	AAAACA.TTCAGC	G	9199 F	69Z1	Q	CAG	550	KQFS	5442465	5442464	AAC71998.2	gi|5442465|gb|AAC71998.2| structural polyprotein [Venezuelan equine encephalitis virus]
22	AAAACA.TTCAGC	A	9211 F	70U1134	Q	CAA	550	KQFS	5442465	5442464	AAC71998.2	gi|5442465|gb|AAC71998.2| structural polyprotein [Venezuelan equine encephalitis virus]
22	AAAACA.TTCAGC	G	9211 F	71-180_gi3249013	Q	CAG	550	KQFS	5442465	5442464	AAC71998.2	gi|5442465|gb|AAC71998.2| structural polyprotein [Venezuelan equine encephalitis virus]
22	AAAACA.TTCAGC	G	9211 F	71_180	Q	CAG	550	KQFS	5442465	5442464	AAC71998.2	gi|5442465|gb|AAC71998.2| structural polyprotein [Venezuelan equine encephalitis virus]
22	AAAACA.TTCAGC	A	9211 F	75D143	Q	CAA	550	KQFS	5442465	5442464	AAC71998.2	gi|5442465|gb|AAC71998.2| structural polyprotein [Venezuelan equine encephalitis virus]
22	AAAACA.TTCAGC	G	9197 F	8131	Q	CAG	550	KQFS	5442465	5442464	AAC71998.2	gi|5442465|gb|AAC71998.2| structural polyprotein [Venezuelan equine encephalitis virus]
22	AAAACA.TTCAGC	G	9197 F	8131_gi226844695	Q	CAG	550	KQFS	5442465	5442464	AAC71998.2	gi|5442465|gb|AAC71998.2| structural polyprotein [Venezuelan equine encephalitis virus]
22	AAAACA.TTCAGC	G	9204 F	8138	Q	CAG	550	KQFS	5442465	5442464	AAC71998.2	gi|5442465|gb|AAC71998.2| structural polyprotein [Venezuelan equine encephalitis virus]
22	AAAACA.TTCAGC	G	9208 F	83U434	Q	CAG	550	KQFS	5442465	5442464	AAC71998.2	gi|5442465|gb|AAC71998.2| structural polyprotein [Venezuelan equine encephalitis virus]
22	AAAACA.TTCAGC	G	9208 F	83U434_gi5442471	Q	CAG	550	KQFS	5442465	5442464	AAC71998.2	gi|5442465|gb|AAC71998.2| structural polyprotein [Venezuelan equine encephalitis virus]
22	AAAACA.TTCAGC	G	9211 F	903104	Q	CAG	550	KQFS	5442465	5442464	AAC71998.2	gi|5442465|gb|AAC71998.2| structural polyprotein [Venezuelan equine encephalitis virus]
22	AAAACA.TTCAGC	G	9211 F	97Co42	Q	CAG	550	KQFS	5442465	5442464	AAC71998.2	gi|5442465|gb|AAC71998.2| structural polyprotein [Venezuelan equine encephalitis virus]
22	AAAACA.TTCAGC	G	9208 F	993MM304-1	Q	CAG	550	KQFS	5442465	5442464	AAC71998.2	gi|5442465|gb|AAC71998.2| structural polyprotein [Venezuelan equine encephalitis virus]
22	AAAACA.TTCAGC	G	9211 F	Beck_Wycoff	Q	CAG	550	KQFS	5442465	5442464	AAC71998.2	gi|5442465|gb|AAC71998.2| structural polyprotein [Venezuelan equine encephalitis virus]
22	AAAACA.TTCAGC	G	9211 F	Co97	Q	CAG	550	KQFS	5442465	5442464	AAC71998.2	gi|5442465|gb|AAC71998.2| structural polyprotein [Venezuelan equine encephalitis virus]
22	AAAACA.TTCAGC	G	9191 F	CoAn5384	Q	CAG	550	KQFS	5442465	5442464	AAC71998.2	gi|5442465|gb|AAC71998.2| structural polyprotein [Venezuelan equine encephalitis virus]
22	AAAACA.TTCAGC	G	9211 F	CoAn59145	Q	CAG	550	KQFS	5442465	5442464	AAC71998.2	gi|5442465|gb|AAC71998.2| structural polyprotein [Venezuelan equine encephalitis virus]
22	AAAACA.TTCAGC	G	9206 F	FSE507	Q	CAG	550	KQFS	5442465	5442464	AAC71998.2	gi|5442465|gb|AAC71998.2| structural polyprotein [Venezuelan equine encephalitis virus]
22	AAAACA.TTCAGC	G	9180 F	GML903843	Q	CAG	550	KQFS	5442465	5442464	AAC71998.2	gi|5442465|gb|AAC71998.2| structural polyprotein [Venezuelan equine encephalitis virus]
22	AAAACA.TTCAGC	G	9206 F	HojaRedonda	Q	CAG	550	KQFS	5442465	5442464	AAC71998.2	gi|5442465|gb|AAC71998.2| structural polyprotein [Venezuelan equine encephalitis virus]
22	AAAACA.TTCAGC	G	9211 F	IQT1098	Q	CAG	550	KQFS	5442465	5442464	AAC71998.2	gi|5442465|gb|AAC71998.2| structural polyprotein [Venezuelan equine encephalitis virus]
22	AAAACA.TTCAGC	G	9211 F	IQT1724	Q	CAG	550	KQFS	5442465	5442464	AAC71998.2	gi|5442465|gb|AAC71998.2| structural polyprotein [Venezuelan equine encephalitis virus]
22	AAAACA.TTCAGC	G	9187 F	IQT3971	Q	CAG	550	KQFS	5442465	5442464	AAC71998.2	gi|5442465|gb|AAC71998.2| structural polyprotein [Venezuelan equine encephalitis virus]
22	AAAACA.TTCAGC	G	9211 F	P676	Q	CAG	550	KQFS	5442465	5442464	AAC71998.2	gi|5442465|gb|AAC71998.2| structural polyprotein [Venezuelan equine encephalitis virus]
22	AAAACA.TTCAGC	G	9211 F	PHO127	Q	CAG	550	KQFS	5442465	5442464	AAC71998.2	gi|5442465|gb|AAC71998.2| structural polyprotein [Venezuelan equine encephalitis virus]
22	AAAACA.TTCAGC	G	9191 F	PMCHo5	Q	CAG	550	KQFS	5442465	5442464	AAC71998.2	gi|5442465|gb|AAC71998.2| structural polyprotein [Venezuelan equine encephalitis virus]
22	AAAACA.TTCAGC	G	9191 F	PMCHo5_gi20800448	Q	CAG	550	KQFS	5442465	5442464	AAC71998.2	gi|5442465|gb|AAC71998.2| structural polyprotein [Venezuelan equine encephalitis virus]
22	AAAACA.TTCAGC	G	9211 F	R16905	Q	CAG	550	KQFS	5442465	5442464	AAC71998.2	gi|5442465|gb|AAC71998.2| structural polyprotein [Venezuelan equine encephalitis virus]
22	AAAACA.TTCAGC	G	9187 F	SH3	Q	CAG	550	KQFS	5442465	5442464	AAC71998.2	gi|5442465|gb|AAC71998.2| structural polyprotein [Venezuelan equine encephalitis virus]
22	AAAACA.TTCAGC	G	9187 F	SH3_gi5442468	Q	CAG	550	KQFS	5442465	5442464	AAC71998.2	gi|5442465|gb|AAC71998.2| structural polyprotein [Venezuelan equine encephalitis virus]
22	AAAACA.TTCAGC	G	9211 F	TC-83_gi323714	Q	CAG	550	KQFS	5442465	5442464	AAC71998.2	gi|5442465|gb|AAC71998.2| structural polyprotein [Venezuelan equine encephalitis virus]
22	AAAACA.TTCAGC	G	9211 F	TC83	Q	CAG	550	KQFS	5442465	5442464	AAC71998.2	gi|5442465|gb|AAC71998.2| structural polyprotein [Venezuelan equine encephalitis virus]
22	AAAACA.TTCAGC	G	9211 F	TrinidadDonkey43	Q	CAG	550	KQFS	5442465	5442464	AAC71998.2	gi|5442465|gb|AAC71998.2| structural polyprotein [Venezuelan equine encephalitis virus]
22	AAAACA.TTCAGC	G	9180 F	V178	Q	CAG	550	KQFS	5442465	5442464	AAC71998.2	gi|5442465|gb|AAC71998.2| structural polyprotein [Venezuelan equine encephalitis virus]
22	AAAACA.TTCAGC	G	9191 F	V198	Q	CAG	550	KQFS	5442465	5442464	AAC71998.2	gi|5442465|gb|AAC71998.2| structural polyprotein [Venezuelan equine encephalitis virus]
22	AAAACA.TTCAGC	G	9150 F	V209A	Q	CAG	550	KQFS	5442465	5442464	AAC71998.2	gi|5442465|gb|AAC71998.2| structural polyprotein [Venezuelan equine encephalitis virus]
22	AAAACA.TTCAGC	G	9199 F	V3526	Q	CAG	550	KQFS	5442465	5442464	AAC71998.2	gi|5442465|gb|AAC71998.2| structural polyprotein [Venezuelan equine encephalitis virus]
22	AAAACA.TTCAGC	G	9199 F	V3526_gi53680681	Q	CAG	550	KQFS	5442465	5442464	AAC71998.2	gi|5442465|gb|AAC71998.2| structural polyprotein [Venezuelan equine encephalitis virus]
22	AAAACA.TTCAGC	G	9202 F	VEE_NBACC_454June2010	Q	CAG	550	KQFS	5442465	5442464	AAC71998.2	gi|5442465|gb|AAC71998.2| structural polyprotein [Venezuelan equine encephalitis virus]
22	AAAACA.TTCAGC	G	9188 F	ZPC727	Q	CAG	550	KQFS	5442465	5442464	AAC71998.2	gi|5442465|gb|AAC71998.2| structural polyprotein [Venezuelan equine encephalitis virus]
22	AAAACA.TTCAGC	G	9188 F	ZPC738	Q	CAG	550	KQFS	5442465	5442464	AAC71998.2	gi|5442465|gb|AAC71998.2| structural polyprotein [Venezuelan equine encephalitis virus]
22	AAAACA.TTCAGC	G	9188 F	ZPC738_gi4689187	Q	CAG	550	KQFS	5442465	5442464	AAC71998.2	gi|5442465|gb|AAC71998.2| structural polyprotein [Venezuelan equine encephalitis virus]
22	AAAACA.TTCAGC	G	9191 F	gi14549692	Q	CAG	550	KQFS	5442465	5442464	AAC71998.2	gi|5442465|gb|AAC71998.2| structural polyprotein [Venezuelan equine encephalitis virus]
22	AAAACA.TTCAGC	G	9191 F	gi18152933	Q	CAG	550	KQFS	5442465	5442464	AAC71998.2	gi|5442465|gb|AAC71998.2| structural polyprotein [Venezuelan equine encephalitis virus]
22	AAAACA.TTCAGC	G	9211 F	gi323708	Q	CAG	550	KQFS	5442465	5442464	AAC71998.2	gi|5442465|gb|AAC71998.2| structural polyprotein [Venezuelan equine encephalitis virus]
22	AAAACA.TTCAGC	G	9211 F	gi4887231	Q	CAG	550	KQFS	5442465	5442464	AAC71998.2	gi|5442465|gb|AAC71998.2| structural polyprotein [Venezuelan equine encephalitis virus]
22	AAAACA.TTCAGC	G	9211 F	gi9626526_ref	Q	CAG	550	KQFS	5442465	5442464	AAC71998.2	gi|5442465|gb|AAC71998.2| structural polyprotein [Venezuelan equine encephalitis virus]
23	AAAACC.CAGGGC	T	8158 F	2177B	P	CCT	195	KPQG	17865007	17865005	AAL47155.1	gi|17865007|gb|AAL47155.1| structural polyprotein [Venezuelan equine encephalitis virus]
23	AAAACC.CAGGGC	C	8153 F	63A216	P	CCC	195	KPQG	17865007	17865005	AAL47155.1	gi|17865007|gb|AAL47155.1| structural polyprotein [Venezuelan equine encephalitis virus]
23	AAAACC.CAGGGC	C	8135 F	63Z1	P	CCC	195	KPQG	17865007	17865005	AAL47155.1	gi|17865007|gb|AAL47155.1| structural polyprotein [Venezuelan equine encephalitis virus]
23	AAAACC.CAGGGC	C	8144 F	64U87	P	CCC	195	KPQG	17865007	17865005	AAL47155.1	gi|17865007|gb|AAL47155.1| structural polyprotein [Venezuelan equine encephalitis virus]
23	AAAACC.CAGGGC	C	8136 F	65U206	P	CCC	195	KPQG	17865007	17865005	AAL47155.1	gi|17865007|gb|AAL47155.1| structural polyprotein [Venezuelan equine encephalitis virus]
23	AAAACC.CAGGGC	C	7996 F	66U11	P	CCC	195	KPQG	17865007	17865005	AAL47155.1	gi|17865007|gb|AAL47155.1| structural polyprotein [Venezuelan equine encephalitis virus]
23	AAAACC.CAGGGC	C	8134 F	66U91	P	CCC	195	KPQG	17865007	17865005	AAL47155.1	gi|17865007|gb|AAL47155.1| structural polyprotein [Venezuelan equine encephalitis virus]
23	AAAACC.CAGGGC	T	8153 F	67U201	P	CCT	195	KPQG	17865007	17865005	AAL47155.1	gi|17865007|gb|AAL47155.1| structural polyprotein [Venezuelan equine encephalitis virus]
23	AAAACC.CAGGGC	T	8156 F	67U208	P	CCT	195	KPQG	17865007	17865005	AAL47155.1	gi|17865007|gb|AAL47155.1| structural polyprotein [Venezuelan equine encephalitis virus]
23	AAAACC.CAGGGC	C	8147 F	67U222	P	CCC	195	KPQG	17865007	17865005	AAL47155.1	gi|17865007|gb|AAL47155.1| structural polyprotein [Venezuelan equine encephalitis virus]
23	AAAACC.CAGGGC	T	8156 F	67U225	P	CCT	195	KPQG	17865007	17865005	AAL47155.1	gi|17865007|gb|AAL47155.1| structural polyprotein [Venezuelan equine encephalitis virus]
23	AAAACC.CAGGGC	C	8132 F	68U200	P	CCC	195	KPQG	17865007	17865005	AAL47155.1	gi|17865007|gb|AAL47155.1| structural polyprotein [Venezuelan equine encephalitis virus]
23	AAAACC.CAGGGC	T	8153 F	68U217	P	CCT	195	KPQG	17865007	17865005	AAL47155.1	gi|17865007|gb|AAL47155.1| structural polyprotein [Venezuelan equine encephalitis virus]
23	AAAACC.CAGGGC	C	8126 F	69U315	P	CCC	195	KPQG	17865007	17865005	AAL47155.1	gi|17865007|gb|AAL47155.1| structural polyprotein [Venezuelan equine encephalitis virus]
23	AAAACC.CAGGGC	C	8150 F	70U55	P	CCC	195	KPQG	17865007	17865005	AAL47155.1	gi|17865007|gb|AAL47155.1| structural polyprotein [Venezuelan equine encephalitis virus]
23	AAAACC.CAGGGC	T	8144 F	70U74	P	CCT	195	KPQG	17865007	17865005	AAL47155.1	gi|17865007|gb|AAL47155.1| structural polyprotein [Venezuelan equine encephalitis virus]
23	AAAACC.CAGGGC	T	8156 F	70U80	P	CCT	195	KPQG	17865007	17865005	AAL47155.1	gi|17865007|gb|AAL47155.1| structural polyprotein [Venezuelan equine encephalitis virus]
23	AAAACC.CAGGGC	C	8154 F	71U382	P	CCC	195	KPQG	17865007	17865005	AAL47155.1	gi|17865007|gb|AAL47155.1| structural polyprotein [Venezuelan equine encephalitis virus]
23	AAAACC.CAGGGC	C	8150 F	71U384	P	CCC	195	KPQG	17865007	17865005	AAL47155.1	gi|17865007|gb|AAL47155.1| structural polyprotein [Venezuelan equine encephalitis virus]
23	AAAACC.CAGGGC	C	8131 F	72U23	P	CCC	195	KPQG	17865007	17865005	AAL47155.1	gi|17865007|gb|AAL47155.1| structural polyprotein [Venezuelan equine encephalitis virus]
23	AAAACC.CAGGGC	G	8130 F	73U151	P	CCG	195	KPQG	17865007	17865005	AAL47155.1	gi|17865007|gb|AAL47155.1| structural polyprotein [Venezuelan equine encephalitis virus]
23	AAAACC.CAGGGC	C	2553 F	76V2561_3	P	CCC	195	KPQG	17865007	17865005	AAL47155.1	gi|17865007|gb|AAL47155.1| structural polyprotein [Venezuelan equine encephalitis virus]
23	AAAACC.CAGGGC	C	8156 F	77U204	P	CCC	195	KPQG	17865007	17865005	AAL47155.1	gi|17865007|gb|AAL47155.1| structural polyprotein [Venezuelan equine encephalitis virus]
23	AAAACC.CAGGGC	C	8136 F	77U208	P	CCC	195	KPQG	17865007	17865005	AAL47155.1	gi|17865007|gb|AAL47155.1| structural polyprotein [Venezuelan equine encephalitis virus]
23	AAAACC.CAGGGC	C	8147 F	78U202	P	CCC	195	KPQG	17865007	17865005	AAL47155.1	gi|17865007|gb|AAL47155.1| structural polyprotein [Venezuelan equine encephalitis virus]
23	AAAACC.CAGGGC	T	8158 F	79U13	P	CCT	195	KPQG	17865007	17865005	AAL47155.1	gi|17865007|gb|AAL47155.1| structural polyprotein [Venezuelan equine encephalitis virus]
23	AAAACC.CAGGGC	C	8160 F	80U76	P	CCC	195	KPQG	17865007	17865005	AAL47155.1	gi|17865007|gb|AAL47155.1| structural polyprotein [Venezuelan equine encephalitis virus]
23	AAAACC.CAGGGC	C	8160 F	80U76_gi17865005	P	CCC	195	KPQG	17865007	17865005	AAL47155.1	gi|17865007|gb|AAL47155.1| structural polyprotein [Venezuelan equine encephalitis virus]
23	AAAACC.CAGGGC	T	8147 F	BT2607	P	CCT	195	KPQG	17865007	17865005	AAL47155.1	gi|17865007|gb|AAL47155.1| structural polyprotein [Venezuelan equine encephalitis virus]
23	AAAACC.CAGGGC	C	8160 F	CPA152	P	CCC	195	KPQG	17865007	17865005	AAL47155.1	gi|17865007|gb|AAL47155.1| structural polyprotein [Venezuelan equine encephalitis virus]
23	AAAACC.CAGGGC	C	8160 F	CPA152_gi17864993	P	CCC	195	KPQG	17865007	17865005	AAL47155.1	gi|17865007|gb|AAL47155.1| structural polyprotein [Venezuelan equine encephalitis virus]
23	AAAACC.CAGGGC	C	8157 F	CPA201	P	CCC	195	KPQG	17865007	17865005	AAL47155.1	gi|17865007|gb|AAL47155.1| structural polyprotein [Venezuelan equine encephalitis virus]
23	AAAACC.CAGGGC	C	8157 F	CPA201_gi17864999	P	CCC	195	KPQG	17865007	17865005	AAL47155.1	gi|17865007|gb|AAL47155.1| structural polyprotein [Venezuelan equine encephalitis virus]
23	AAAACC.CAGGGC	C	2582 F	CoAn9004_2	P	CCC	195	KPQG	17865007	17865005	AAL47155.1	gi|17865007|gb|AAL47155.1| structural polyprotein [Venezuelan equine encephalitis virus]
23	AAAACC.CAGGGC	C	8160 F	MX01-22	P	CCC	195	KPQG	17865007	17865005	AAL47155.1	gi|17865007|gb|AAL47155.1| structural polyprotein [Venezuelan equine encephalitis virus]
23	AAAACC.CAGGGC	C	8160 F	MX01-22_gi56789993	P	CCC	195	KPQG	17865007	17865005	AAL47155.1	gi|17865007|gb|AAL47155.1| structural polyprotein [Venezuelan equine encephalitis virus]
23	AAAACC.CAGGGC	C	8160 F	MX01-32	P	CCC	195	KPQG	17865007	17865005	AAL47155.1	gi|17865007|gb|AAL47155.1| structural polyprotein [Venezuelan equine encephalitis virus]
23	AAAACC.CAGGGC	C	8150 F	MX03H1	P	CCC	195	KPQG	17865007	17865005	AAL47155.1	gi|17865007|gb|AAL47155.1| structural polyprotein [Venezuelan equine encephalitis virus]
23	AAAACC.CAGGGC	C	8150 F	MX03H2	P	CCC	195	KPQG	17865007	17865005	AAL47155.1	gi|17865007|gb|AAL47155.1| structural polyprotein [Venezuelan equine encephalitis virus]
23	AAAACC.CAGGGC	C	8153 F	MX08H50	P	CCC	195	KPQG	17865007	17865005	AAL47155.1	gi|17865007|gb|AAL47155.1| structural polyprotein [Venezuelan equine encephalitis virus]
23	AAAACC.CAGGGC	C	8153 F	MX08H51	P	CCC	195	KPQG	17865007	17865005	AAL47155.1	gi|17865007|gb|AAL47155.1| structural polyprotein [Venezuelan equine encephalitis virus]
23	AAAACC.CAGGGC	C	8153 F	MX08H53	P	CCC	195	KPQG	17865007	17865005	AAL47155.1	gi|17865007|gb|AAL47155.1| structural polyprotein [Venezuelan equine encephalitis virus]
23	AAAACC.CAGGGC	C	8135 F	MX09-H49	P	CCC	195	KPQG	17865007	17865005	AAL47155.1	gi|17865007|gb|AAL47155.1| structural polyprotein [Venezuelan equine encephalitis virus]
23	AAAACC.CAGGGC	C	8154 F	MX09-H60	P	CCC	195	KPQG	17865007	17865005	AAL47155.1	gi|17865007|gb|AAL47155.1| structural polyprotein [Venezuelan equine encephalitis virus]
23	AAAACC.CAGGGC	C	8153 F	MX09Eq03	P	CCC	195	KPQG	17865007	17865005	AAL47155.1	gi|17865007|gb|AAL47155.1| structural polyprotein [Venezuelan equine encephalitis virus]
23	AAAACC.CAGGGC	C	8153 F	MX09Eq05	P	CCC	195	KPQG	17865007	17865005	AAL47155.1	gi|17865007|gb|AAL47155.1| structural polyprotein [Venezuelan equine encephalitis virus]
23	AAAACC.CAGGGC	C	8155 F	MX09M50	P	CCC	195	KPQG	17865007	17865005	AAL47155.1	gi|17865007|gb|AAL47155.1| structural polyprotein [Venezuelan equine encephalitis virus]
23	AAAACC.CAGGGC	C	8154 F	MX09M51	P	CCC	195	KPQG	17865007	17865005	AAL47155.1	gi|17865007|gb|AAL47155.1| structural polyprotein [Venezuelan equine encephalitis virus]
23	AAAACC.CAGGGC	C	8135 F	MX09M64	P	CCC	195	KPQG	17865007	17865005	AAL47155.1	gi|17865007|gb|AAL47155.1| structural polyprotein [Venezuelan equine encephalitis virus]
23	AAAACC.CAGGGC	C	8150 F	MX10H4	P	CCC	195	KPQG	17865007	17865005	AAL47155.1	gi|17865007|gb|AAL47155.1| structural polyprotein [Venezuelan equine encephalitis virus]
23	AAAACC.CAGGGC	C	8163 F	MX10H91_ARBSP_VEEV_00011	P	CCC	195	KPQG	17865007	17865005	AAL47155.1	gi|17865007|gb|AAL47155.1| structural polyprotein [Venezuelan equine encephalitis virus]
23	AAAACC.CAGGGC	C	8153 F	MX10H91_ARBSP_VEEV_00033	P	CCC	195	KPQG	17865007	17865005	AAL47155.1	gi|17865007|gb|AAL47155.1| structural polyprotein [Venezuelan equine encephalitis virus]
23	AAAACC.CAGGGC	C	8163 F	MX10H94_ARBSP_VEEV_00013	P	CCC	195	KPQG	17865007	17865005	AAL47155.1	gi|17865007|gb|AAL47155.1| structural polyprotein [Venezuelan equine encephalitis virus]
23	AAAACC.CAGGGC	C	8132 F	MX10H94_ARBSP_VEEV_00034	P	CCC	195	KPQG	17865007	17865005	AAL47155.1	gi|17865007|gb|AAL47155.1| structural polyprotein [Venezuelan equine encephalitis virus]
23	AAAACC.CAGGGC	C	8163 F	MX10H95_ARBSP_VEEV_00014	P	CCC	195	KPQG	17865007	17865005	AAL47155.1	gi|17865007|gb|AAL47155.1| structural polyprotein [Venezuelan equine encephalitis virus]
23	AAAACC.CAGGGC	C	8143 F	MX10H95_ARBSP_VEEV_00035	P	CCC	195	KPQG	17865007	17865005	AAL47155.1	gi|17865007|gb|AAL47155.1| structural polyprotein [Venezuelan equine encephalitis virus]
23	AAAACC.CAGGGC	C	8160 F	MX10_91M1	P	CCC	195	KPQG	17865007	17865005	AAL47155.1	gi|17865007|gb|AAL47155.1| structural polyprotein [Venezuelan equine encephalitis virus]
23	AAAACC.CAGGGC	C	8163 F	MX10_91M11	P	CCC	195	KPQG	17865007	17865005	AAL47155.1	gi|17865007|gb|AAL47155.1| structural polyprotein [Venezuelan equine encephalitis virus]
23	AAAACC.CAGGGC	C	8163 F	MX10_91M8	P	CCC	195	KPQG	17865007	17865005	AAL47155.1	gi|17865007|gb|AAL47155.1| structural polyprotein [Venezuelan equine encephalitis virus]
23	AAAACC.CAGGGC	C	8163 F	MX10_94M4	P	CCC	195	KPQG	17865007	17865005	AAL47155.1	gi|17865007|gb|AAL47155.1| structural polyprotein [Venezuelan equine encephalitis virus]
23	AAAACC.CAGGGC	C	8163 F	MX10_94M5	P	CCC	195	KPQG	17865007	17865005	AAL47155.1	gi|17865007|gb|AAL47155.1| structural polyprotein [Venezuelan equine encephalitis virus]
23	AAAACC.CAGGGC	C	8163 F	MX10_94M6	P	CCC	195	KPQG	17865007	17865005	AAL47155.1	gi|17865007|gb|AAL47155.1| structural polyprotein [Venezuelan equine encephalitis virus]
23	AAAACC.CAGGGC	C	8163 F	MX10_95M11	P	CCC	195	KPQG	17865007	17865005	AAL47155.1	gi|17865007|gb|AAL47155.1| structural polyprotein [Venezuelan equine encephalitis virus]
23	AAAACC.CAGGGC	C	8163 F	MX10_95M8	P	CCC	195	KPQG	17865007	17865005	AAL47155.1	gi|17865007|gb|AAL47155.1| structural polyprotein [Venezuelan equine encephalitis virus]
23	AAAACC.CAGGGC	C	8163 F	MX10_95M9	P	CCC	195	KPQG	17865007	17865005	AAL47155.1	gi|17865007|gb|AAL47155.1| structural polyprotein [Venezuelan equine encephalitis virus]
23	AAAACC.CAGGGC	T	8163 F	MenaII	P	CCT	195	KPQG	17865007	17865005	AAL47155.1	gi|17865007|gb|AAL47155.1| structural polyprotein [Venezuelan equine encephalitis virus]
23	AAAACC.CAGGGC	T	8163 F	MenaII_gi4262302	P	CCT	195	KPQG	17865007	17865005	AAL47155.1	gi|17865007|gb|AAL47155.1| structural polyprotein [Venezuelan equine encephalitis virus]
23	AAAACC.CAGGGC	C	8160 F	OAX131	P	CCC	195	KPQG	17865007	17865005	AAL47155.1	gi|17865007|gb|AAL47155.1| structural polyprotein [Venezuelan equine encephalitis virus]
23	AAAACC.CAGGGC	C	8160 F	OAX131_gi17864996	P	CCC	195	KPQG	17865007	17865005	AAL47155.1	gi|17865007|gb|AAL47155.1| structural polyprotein [Venezuelan equine encephalitis virus]
23	AAAACC.CAGGGC	C	8160 F	OAX142	P	CCC	195	KPQG	17865007	17865005	AAL47155.1	gi|17865007|gb|AAL47155.1| structural polyprotein [Venezuelan equine encephalitis virus]
23	AAAACC.CAGGGC	C	8160 F	OAX142_gi17865002	P	CCC	195	KPQG	17865007	17865005	AAL47155.1	gi|17865007|gb|AAL47155.1| structural polyprotein [Venezuelan equine encephalitis virus]
23	AAAACC.CAGGGC	C	4619 F	R16880_2	P	CCC	195	KPQG	17865007	17865005	AAL47155.1	gi|17865007|gb|AAL47155.1| structural polyprotein [Venezuelan equine encephalitis virus]
23	AAAACC.CAGGGC	C	8160 F	gi1144527	P	CCC	195	KPQG	17865007	17865005	AAL47155.1	gi|17865007|gb|AAL47155.1| structural polyprotein [Venezuelan equine encephalitis virus]
24	AAAACC.GAAGGT	C	10702 R	111-73	S	TCG	1051	PSGF	3249015	3249013	AAC24034.1	gi|3249015|gb|AAC24034.1| structural polyprotein [Venezuelan equine encephalitis virus]
24	AAAACC.GAAGGT	C	10702 R	69Z1	S	TCG	1051	PSGF	3249015	3249013	AAC24034.1	gi|3249015|gb|AAC24034.1| structural polyprotein [Venezuelan equine encephalitis virus]
24	AAAACC.GAAGGT	A	10714 R	71-180_gi3249013	S	TCT	1051	PSGF	3249015	3249013	AAC24034.1	gi|3249015|gb|AAC24034.1| structural polyprotein [Venezuelan equine encephalitis virus]
24	AAAACC.GAAGGT	C	10572 R	71D-1252_gi4262311	S	TCG	1051	PSGF	3249015	3249013	AAC24034.1	gi|3249015|gb|AAC24034.1| structural polyprotein [Venezuelan equine encephalitis virus]
24	AAAACC.GAAGGT	C	10572 R	71D_1252	S	TCG	1051	PSGF	3249015	3249013	AAC24034.1	gi|3249015|gb|AAC24034.1| structural polyprotein [Venezuelan equine encephalitis virus]
24	AAAACC.GAAGGT	A	10714 R	71_180	S	TCT	1051	PSGF	3249015	3249013	AAC24034.1	gi|3249015|gb|AAC24034.1| structural polyprotein [Venezuelan equine encephalitis virus]
24	AAAACC.GAAGGT	C	10714 R	Beck_Wycoff	S	TCG	1051	PSGF	3249015	3249013	AAC24034.1	gi|3249015|gb|AAC24034.1| structural polyprotein [Venezuelan equine encephalitis virus]
24	AAAACC.GAAGGT	C	10694 R	CoAn5384	S	TCG	1051	PSGF	3249015	3249013	AAC24034.1	gi|3249015|gb|AAC24034.1| structural polyprotein [Venezuelan equine encephalitis virus]
24	AAAACC.GAAGGT	C	10714 R	R16905	S	TCG	1051	PSGF	3249015	3249013	AAC24034.1	gi|3249015|gb|AAC24034.1| structural polyprotein [Venezuelan equine encephalitis virus]
24	AAAACC.GAAGGT	C	10714 R	TC-83_gi323714	S	TCG	1051	PSGF	3249015	3249013	AAC24034.1	gi|3249015|gb|AAC24034.1| structural polyprotein [Venezuelan equine encephalitis virus]
24	AAAACC.GAAGGT	C	10714 R	TC83	S	TCG	1051	PSGF	3249015	3249013	AAC24034.1	gi|3249015|gb|AAC24034.1| structural polyprotein [Venezuelan equine encephalitis virus]
24	AAAACC.GAAGGT	C	10714 R	TrinidadDonkey43	S	TCG	1051	PSGF	3249015	3249013	AAC24034.1	gi|3249015|gb|AAC24034.1| structural polyprotein [Venezuelan equine encephalitis virus]
24	AAAACC.GAAGGT	C	10702 R	V3526	S	TCG	1051	PSGF	3249015	3249013	AAC24034.1	gi|3249015|gb|AAC24034.1| structural polyprotein [Venezuelan equine encephalitis virus]
24	AAAACC.GAAGGT	C	10702 R	V3526_gi53680681	S	TCG	1051	PSGF	3249015	3249013	AAC24034.1	gi|3249015|gb|AAC24034.1| structural polyprotein [Venezuelan equine encephalitis virus]
24	AAAACC.GAAGGT	C	10705 R	VEE_NBACC_454June2010	S	TCG	1051	PSGF	3249015	3249013	AAC24034.1	gi|3249015|gb|AAC24034.1| structural polyprotein [Venezuelan equine encephalitis virus]
24	AAAACC.GAAGGT	C	10711 R	gi323708	S	TCG	1051	PSGF	3249015	3249013	AAC24034.1	gi|3249015|gb|AAC24034.1| structural polyprotein [Venezuelan equine encephalitis virus]
24	AAAACC.GAAGGT	C	10714 R	gi4887231	S	TCG	1051	PSGF	3249015	3249013	AAC24034.1	gi|3249015|gb|AAC24034.1| structural polyprotein [Venezuelan equine encephalitis virus]
25	AAAACC.GCAGAG	A	8446 F	00SMH264	P	CCA	302	KPAE	5442465	5442464	AAC71998.2	gi|5442465|gb|AAC71998.2| structural polyprotein [Venezuelan equine encephalitis virus]
25	AAAACC.GCAGAG	A	8447 F	00SMH279	P	CCA	302	KPAE	5442465	5442464	AAC71998.2	gi|5442465|gb|AAC71998.2| structural polyprotein [Venezuelan equine encephalitis virus]
25	AAAACC.GCAGAG	A	8467 F	00SMM480-11	P	CCA	302	KPAE	5442465	5442464	AAC71998.2	gi|5442465|gb|AAC71998.2| structural polyprotein [Venezuelan equine encephalitis virus]
25	AAAACC.GCAGAG	A	8463 F	00SMM495-12	P	CCA	302	KPAE	5442465	5442464	AAC71998.2	gi|5442465|gb|AAC71998.2| structural polyprotein [Venezuelan equine encephalitis virus]
25	AAAACC.GCAGAG	G	8446 F	02_2720_98	P	CCG	302	KPAE	5442465	5442464	AAC71998.2	gi|5442465|gb|AAC71998.2| structural polyprotein [Venezuelan equine encephalitis virus]
25	AAAACC.GCAGAG	A	8467 F	111-73	P	CCA	302	KPAE	5442465	5442464	AAC71998.2	gi|5442465|gb|AAC71998.2| structural polyprotein [Venezuelan equine encephalitis virus]
25	AAAACC.GCAGAG	A	8467 F	204381	P	CCA	302	KPAE	5442465	5442464	AAC71998.2	gi|5442465|gb|AAC71998.2| structural polyprotein [Venezuelan equine encephalitis virus]
25	AAAACC.GCAGAG	A	8453 F	212857	P	CCA	302	KPAE	5442465	5442464	AAC71998.2	gi|5442465|gb|AAC71998.2| structural polyprotein [Venezuelan equine encephalitis virus]
25	AAAACC.GCAGAG	A	8467 F	23647	P	CCA	302	KPAE	5442465	5442464	AAC71998.2	gi|5442465|gb|AAC71998.2| structural polyprotein [Venezuelan equine encephalitis virus]
25	AAAACC.GCAGAG	A	8467 F	240832	P	CCA	302	KPAE	5442465	5442464	AAC71998.2	gi|5442465|gb|AAC71998.2| structural polyprotein [Venezuelan equine encephalitis virus]
25	AAAACC.GCAGAG	A	8446 F	242959	P	CCA	302	KPAE	5442465	5442464	AAC71998.2	gi|5442465|gb|AAC71998.2| structural polyprotein [Venezuelan equine encephalitis virus]
25	AAAACC.GCAGAG	A	8443 F	243937	P	CCA	302	KPAE	5442465	5442464	AAC71998.2	gi|5442465|gb|AAC71998.2| structural polyprotein [Venezuelan equine encephalitis virus]
25	AAAACC.GCAGAG	A	8443 F	243937_gi5442464	P	CCA	302	KPAE	5442465	5442464	AAC71998.2	gi|5442465|gb|AAC71998.2| structural polyprotein [Venezuelan equine encephalitis virus]
25	AAAACC.GCAGAG	A	8467 F	251641	P	CCA	302	KPAE	5442465	5442464	AAC71998.2	gi|5442465|gb|AAC71998.2| structural polyprotein [Venezuelan equine encephalitis virus]
25	AAAACC.GCAGAG	A	8434 F	254934	P	CCA	302	KPAE	5442465	5442464	AAC71998.2	gi|5442465|gb|AAC71998.2| structural polyprotein [Venezuelan equine encephalitis virus]
25	AAAACC.GCAGAG	A	8434 F	254934_gi62824833	P	CCA	302	KPAE	5442465	5442464	AAC71998.2	gi|5442465|gb|AAC71998.2| structural polyprotein [Venezuelan equine encephalitis virus]
25	AAAACC.GCAGAG	A	8426 F	255010	P	CCA	302	KPAE	5442465	5442464	AAC71998.2	gi|5442465|gb|AAC71998.2| structural polyprotein [Venezuelan equine encephalitis virus]
25	AAAACC.GCAGAG	A	8426 F	255010_gi62836644	P	CCA	302	KPAE	5442465	5442464	AAC71998.2	gi|5442465|gb|AAC71998.2| structural polyprotein [Venezuelan equine encephalitis virus]
25	AAAACC.GCAGAG	A	8467 F	306425	P	CCA	302	KPAE	5442465	5442464	AAC71998.2	gi|5442465|gb|AAC71998.2| structural polyprotein [Venezuelan equine encephalitis virus]
25	AAAACC.GCAGAG	A	8467 F	307537	P	CCA	302	KPAE	5442465	5442464	AAC71998.2	gi|5442465|gb|AAC71998.2| structural polyprotein [Venezuelan equine encephalitis virus]
25	AAAACC.GCAGAG	A	8461 F	309506	P	CCA	302	KPAE	5442465	5442464	AAC71998.2	gi|5442465|gb|AAC71998.2| structural polyprotein [Venezuelan equine encephalitis virus]
25	AAAACC.GCAGAG	A	8467 F	334250	P	CCA	302	KPAE	5442465	5442464	AAC71998.2	gi|5442465|gb|AAC71998.2| structural polyprotein [Venezuelan equine encephalitis virus]
25	AAAACC.GCAGAG	A	8464 F	335733	P	CCA	302	KPAE	5442465	5442464	AAC71998.2	gi|5442465|gb|AAC71998.2| structural polyprotein [Venezuelan equine encephalitis virus]
25	AAAACC.GCAGAG	A	8443 F	3880	P	CCA	302	KPAE	5442465	5442464	AAC71998.2	gi|5442465|gb|AAC71998.2| structural polyprotein [Venezuelan equine encephalitis virus]
25	AAAACC.GCAGAG	A	8443 F	3880_gi323706	P	CCA	302	KPAE	5442465	5442464	AAC71998.2	gi|5442465|gb|AAC71998.2| structural polyprotein [Venezuelan equine encephalitis virus]
25	AAAACC.GCAGAG	A	8447 F	3908	P	CCA	302	KPAE	5442465	5442464	AAC71998.2	gi|5442465|gb|AAC71998.2| structural polyprotein [Venezuelan equine encephalitis virus]
25	AAAACC.GCAGAG	A	8447 F	3908_gi20800454	P	CCA	302	KPAE	5442465	5442464	AAC71998.2	gi|5442465|gb|AAC71998.2| structural polyprotein [Venezuelan equine encephalitis virus]
25	AAAACC.GCAGAG	A	8440 F	474590	P	CCA	302	KPAE	5442465	5442464	AAC71998.2	gi|5442465|gb|AAC71998.2| structural polyprotein [Venezuelan equine encephalitis virus]
25	AAAACC.GCAGAG	A	8467 F	481460	P	CCA	302	KPAE	5442465	5442464	AAC71998.2	gi|5442465|gb|AAC71998.2| structural polyprotein [Venezuelan equine encephalitis virus]
25	AAAACC.GCAGAG	A	8467 F	484551	P	CCA	302	KPAE	5442465	5442464	AAC71998.2	gi|5442465|gb|AAC71998.2| structural polyprotein [Venezuelan equine encephalitis virus]
25	AAAACC.GCAGAG	A	8460 F	485029	P	CCA	302	KPAE	5442465	5442464	AAC71998.2	gi|5442465|gb|AAC71998.2| structural polyprotein [Venezuelan equine encephalitis virus]
25	AAAACC.GCAGAG	A	8448 F	59001	P	CCA	302	KPAE	5442465	5442464	AAC71998.2	gi|5442465|gb|AAC71998.2| structural polyprotein [Venezuelan equine encephalitis virus]
25	AAAACC.GCAGAG	A	8447 F	6119	P	CCA	302	KPAE	5442465	5442464	AAC71998.2	gi|5442465|gb|AAC71998.2| structural polyprotein [Venezuelan equine encephalitis virus]
25	AAAACC.GCAGAG	A	8447 F	6119_gi20800451	P	CCA	302	KPAE	5442465	5442464	AAC71998.2	gi|5442465|gb|AAC71998.2| structural polyprotein [Venezuelan equine encephalitis virus]
25	AAAACC.GCAGAG	A	8443 F	66457	P	CCA	302	KPAE	5442465	5442464	AAC71998.2	gi|5442465|gb|AAC71998.2| structural polyprotein [Venezuelan equine encephalitis virus]
25	AAAACC.GCAGAG	A	8443 F	66457_gi5442461	P	CCA	302	KPAE	5442465	5442464	AAC71998.2	gi|5442465|gb|AAC71998.2| structural polyprotein [Venezuelan equine encephalitis virus]
25	AAAACC.GCAGAG	A	8443 F	66637	P	CCA	302	KPAE	5442465	5442464	AAC71998.2	gi|5442465|gb|AAC71998.2| structural polyprotein [Venezuelan equine encephalitis virus]
25	AAAACC.GCAGAG	A	8443 F	66637_gi5442458	P	CCA	302	KPAE	5442465	5442464	AAC71998.2	gi|5442465|gb|AAC71998.2| structural polyprotein [Venezuelan equine encephalitis virus]
25	AAAACC.GCAGAG	A	8467 F	69Z1	P	CCA	302	KPAE	5442465	5442464	AAC71998.2	gi|5442465|gb|AAC71998.2| structural polyprotein [Venezuelan equine encephalitis virus]
25	AAAACC.GCAGAG	A	8467 F	70U1134	P	CCA	302	KPAE	5442465	5442464	AAC71998.2	gi|5442465|gb|AAC71998.2| structural polyprotein [Venezuelan equine encephalitis virus]
25	AAAACC.GCAGAG	A	8467 F	71-180_gi3249013	P	CCA	302	KPAE	5442465	5442464	AAC71998.2	gi|5442465|gb|AAC71998.2| structural polyprotein [Venezuelan equine encephalitis virus]
25	AAAACC.GCAGAG	A	8467 F	71_180	P	CCA	302	KPAE	5442465	5442464	AAC71998.2	gi|5442465|gb|AAC71998.2| structural polyprotein [Venezuelan equine encephalitis virus]
25	AAAACC.GCAGAG	G	8453 F	8131	P	CCG	302	KPAE	5442465	5442464	AAC71998.2	gi|5442465|gb|AAC71998.2| structural polyprotein [Venezuelan equine encephalitis virus]
25	AAAACC.GCAGAG	G	8453 F	8131_gi226844695	P	CCG	302	KPAE	5442465	5442464	AAC71998.2	gi|5442465|gb|AAC71998.2| structural polyprotein [Venezuelan equine encephalitis virus]
25	AAAACC.GCAGAG	A	8460 F	8138	P	CCA	302	KPAE	5442465	5442464	AAC71998.2	gi|5442465|gb|AAC71998.2| structural polyprotein [Venezuelan equine encephalitis virus]
25	AAAACC.GCAGAG	A	8464 F	83U434	P	CCA	302	KPAE	5442465	5442464	AAC71998.2	gi|5442465|gb|AAC71998.2| structural polyprotein [Venezuelan equine encephalitis virus]
25	AAAACC.GCAGAG	A	8464 F	83U434_gi5442471	P	CCA	302	KPAE	5442465	5442464	AAC71998.2	gi|5442465|gb|AAC71998.2| structural polyprotein [Venezuelan equine encephalitis virus]
25	AAAACC.GCAGAG	A	8467 F	903104	P	CCA	302	KPAE	5442465	5442464	AAC71998.2	gi|5442465|gb|AAC71998.2| structural polyprotein [Venezuelan equine encephalitis virus]
25	AAAACC.GCAGAG	A	8467 F	97Co42	P	CCA	302	KPAE	5442465	5442464	AAC71998.2	gi|5442465|gb|AAC71998.2| structural polyprotein [Venezuelan equine encephalitis virus]
25	AAAACC.GCAGAG	A	8464 F	993MM304-1	P	CCA	302	KPAE	5442465	5442464	AAC71998.2	gi|5442465|gb|AAC71998.2| structural polyprotein [Venezuelan equine encephalitis virus]
25	AAAACC.GCAGAG	A	8467 F	Beck_Wycoff	P	CCA	302	KPAE	5442465	5442464	AAC71998.2	gi|5442465|gb|AAC71998.2| structural polyprotein [Venezuelan equine encephalitis virus]
25	AAAACC.GCAGAG	A	8467 F	Co97	P	CCA	302	KPAE	5442465	5442464	AAC71998.2	gi|5442465|gb|AAC71998.2| structural polyprotein [Venezuelan equine encephalitis virus]
25	AAAACC.GCAGAG	A	8459 F	CoAn5384	P	CCA	302	KPAE	5442465	5442464	AAC71998.2	gi|5442465|gb|AAC71998.2| structural polyprotein [Venezuelan equine encephalitis virus]
25	AAAACC.GCAGAG	A	8467 F	CoAn59145	P	CCA	302	KPAE	5442465	5442464	AAC71998.2	gi|5442465|gb|AAC71998.2| structural polyprotein [Venezuelan equine encephalitis virus]
25	AAAACC.GCAGAG	A	8462 F	FSE507	P	CCA	302	KPAE	5442465	5442464	AAC71998.2	gi|5442465|gb|AAC71998.2| structural polyprotein [Venezuelan equine encephalitis virus]
25	AAAACC.GCAGAG	A	8436 F	GML903843	P	CCA	302	KPAE	5442465	5442464	AAC71998.2	gi|5442465|gb|AAC71998.2| structural polyprotein [Venezuelan equine encephalitis virus]
25	AAAACC.GCAGAG	A	8462 F	HojaRedonda	P	CCA	302	KPAE	5442465	5442464	AAC71998.2	gi|5442465|gb|AAC71998.2| structural polyprotein [Venezuelan equine encephalitis virus]
25	AAAACC.GCAGAG	G	8467 F	IQT1098	P	CCG	302	KPAE	5442465	5442464	AAC71998.2	gi|5442465|gb|AAC71998.2| structural polyprotein [Venezuelan equine encephalitis virus]
25	AAAACC.GCAGAG	G	8467 F	IQT1724	P	CCG	302	KPAE	5442465	5442464	AAC71998.2	gi|5442465|gb|AAC71998.2| structural polyprotein [Venezuelan equine encephalitis virus]
25	AAAACC.GCAGAG	G	8443 F	IQT3971	P	CCG	302	KPAE	5442465	5442464	AAC71998.2	gi|5442465|gb|AAC71998.2| structural polyprotein [Venezuelan equine encephalitis virus]
25	AAAACC.GCAGAG	A	8446 F	IQT7460	P	CCA	302	KPAE	5442465	5442464	AAC71998.2	gi|5442465|gb|AAC71998.2| structural polyprotein [Venezuelan equine encephalitis virus]
25	AAAACC.GCAGAG	A	8467 F	P676	P	CCA	302	KPAE	5442465	5442464	AAC71998.2	gi|5442465|gb|AAC71998.2| structural polyprotein [Venezuelan equine encephalitis virus]
25	AAAACC.GCAGAG	A	8467 F	PHO127	P	CCA	302	KPAE	5442465	5442464	AAC71998.2	gi|5442465|gb|AAC71998.2| structural polyprotein [Venezuelan equine encephalitis virus]
25	AAAACC.GCAGAG	A	8447 F	PMCHo5	P	CCA	302	KPAE	5442465	5442464	AAC71998.2	gi|5442465|gb|AAC71998.2| structural polyprotein [Venezuelan equine encephalitis virus]
25	AAAACC.GCAGAG	A	8447 F	PMCHo5_gi20800448	P	CCA	302	KPAE	5442465	5442464	AAC71998.2	gi|5442465|gb|AAC71998.2| structural polyprotein [Venezuelan equine encephalitis virus]
25	AAAACC.GCAGAG	A	8467 F	R16905	P	CCA	302	KPAE	5442465	5442464	AAC71998.2	gi|5442465|gb|AAC71998.2| structural polyprotein [Venezuelan equine encephalitis virus]
25	AAAACC.GCAGAG	A	8443 F	SH3	P	CCA	302	KPAE	5442465	5442464	AAC71998.2	gi|5442465|gb|AAC71998.2| structural polyprotein [Venezuelan equine encephalitis virus]
25	AAAACC.GCAGAG	A	8443 F	SH3_gi5442468	P	CCA	302	KPAE	5442465	5442464	AAC71998.2	gi|5442465|gb|AAC71998.2| structural polyprotein [Venezuelan equine encephalitis virus]
25	AAAACC.GCAGAG	A	8467 F	TC-83_gi323714	P	CCA	302	KPAE	5442465	5442464	AAC71998.2	gi|5442465|gb|AAC71998.2| structural polyprotein [Venezuelan equine encephalitis virus]
25	AAAACC.GCAGAG	A	8467 F	TC83	P	CCA	302	KPAE	5442465	5442464	AAC71998.2	gi|5442465|gb|AAC71998.2| structural polyprotein [Venezuelan equine encephalitis virus]
25	AAAACC.GCAGAG	A	8467 F	TrinidadDonkey43	P	CCA	302	KPAE	5442465	5442464	AAC71998.2	gi|5442465|gb|AAC71998.2| structural polyprotein [Venezuelan equine encephalitis virus]
25	AAAACC.GCAGAG	A	8436 F	V178	P	CCA	302	KPAE	5442465	5442464	AAC71998.2	gi|5442465|gb|AAC71998.2| structural polyprotein [Venezuelan equine encephalitis virus]
25	AAAACC.GCAGAG	A	8447 F	V198	P	CCA	302	KPAE	5442465	5442464	AAC71998.2	gi|5442465|gb|AAC71998.2| structural polyprotein [Venezuelan equine encephalitis virus]
25	AAAACC.GCAGAG	A	8406 F	V209A	P	CCA	302	KPAE	5442465	5442464	AAC71998.2	gi|5442465|gb|AAC71998.2| structural polyprotein [Venezuelan equine encephalitis virus]
25	AAAACC.GCAGAG	A	8467 F	V3526	P	CCA	302	KPAE	5442465	5442464	AAC71998.2	gi|5442465|gb|AAC71998.2| structural polyprotein [Venezuelan equine encephalitis virus]
25	AAAACC.GCAGAG	A	8467 F	V3526_gi53680681	P	CCA	302	KPAE	5442465	5442464	AAC71998.2	gi|5442465|gb|AAC71998.2| structural polyprotein [Venezuelan equine encephalitis virus]
25	AAAACC.GCAGAG	A	8458 F	VEE_NBACC_454June2010	P	CCA	302	KPAE	5442465	5442464	AAC71998.2	gi|5442465|gb|AAC71998.2| structural polyprotein [Venezuelan equine encephalitis virus]
25	AAAACC.GCAGAG	A	8444 F	ZPC727	P	CCA	302	KPAE	5442465	5442464	AAC71998.2	gi|5442465|gb|AAC71998.2| structural polyprotein [Venezuelan equine encephalitis virus]
25	AAAACC.GCAGAG	A	8444 F	ZPC738	P	CCA	302	KPAE	5442465	5442464	AAC71998.2	gi|5442465|gb|AAC71998.2| structural polyprotein [Venezuelan equine encephalitis virus]
25	AAAACC.GCAGAG	A	8444 F	ZPC738_gi4689187	P	CCA	302	KPAE	5442465	5442464	AAC71998.2	gi|5442465|gb|AAC71998.2| structural polyprotein [Venezuelan equine encephalitis virus]
25	AAAACC.GCAGAG	A	8447 F	gi14549692	P	CCA	302	KPAE	5442465	5442464	AAC71998.2	gi|5442465|gb|AAC71998.2| structural polyprotein [Venezuelan equine encephalitis virus]
25	AAAACC.GCAGAG	A	8447 F	gi18152933	P	CCA	302	KPAE	5442465	5442464	AAC71998.2	gi|5442465|gb|AAC71998.2| structural polyprotein [Venezuelan equine encephalitis virus]
25	AAAACC.GCAGAG	A	8467 F	gi323708	P	CCA	302	KPAE	5442465	5442464	AAC71998.2	gi|5442465|gb|AAC71998.2| structural polyprotein [Venezuelan equine encephalitis virus]
25	AAAACC.GCAGAG	A	8467 F	gi4887231	P	CCA	302	KPAE	5442465	5442464	AAC71998.2	gi|5442465|gb|AAC71998.2| structural polyprotein [Venezuelan equine encephalitis virus]
25	AAAACC.GCAGAG	A	8467 F	gi9626526_ref	P	CCA	302	KPAE	5442465	5442464	AAC71998.2	gi|5442465|gb|AAC71998.2| structural polyprotein [Venezuelan equine encephalitis virus]
26	AAAACC.TTTCGG	T	9551 R	00SMH264	R	AGG	671	PKRF	5442465	5442464	AAC71998.2	gi|5442465|gb|AAC71998.2| structural polyprotein [Venezuelan equine encephalitis virus]
26	AAAACC.TTTCGG	T	9552 R	00SMH279	R	AGG	671	PKRF	5442465	5442464	AAC71998.2	gi|5442465|gb|AAC71998.2| structural polyprotein [Venezuelan equine encephalitis virus]
26	AAAACC.TTTCGG	T	9572 R	00SMM480-11	R	AGG	671	PKRF	5442465	5442464	AAC71998.2	gi|5442465|gb|AAC71998.2| structural polyprotein [Venezuelan equine encephalitis virus]
26	AAAACC.TTTCGG	T	9568 R	00SMM495-12	R	AGG	671	PKRF	5442465	5442464	AAC71998.2	gi|5442465|gb|AAC71998.2| structural polyprotein [Venezuelan equine encephalitis virus]
26	AAAACC.TTTCGG	T	9548 R	02_2720_98	R	AGG	671	PKRF	5442465	5442464	AAC71998.2	gi|5442465|gb|AAC71998.2| structural polyprotein [Venezuelan equine encephalitis virus]
26	AAAACC.TTTCGG	T	9560 R	111-73	R	AGG	671	PKRF	5442465	5442464	AAC71998.2	gi|5442465|gb|AAC71998.2| structural polyprotein [Venezuelan equine encephalitis virus]
26	AAAACC.TTTCGG	T	9572 R	204381	R	AGG	671	PKRF	5442465	5442464	AAC71998.2	gi|5442465|gb|AAC71998.2| structural polyprotein [Venezuelan equine encephalitis virus]
26	AAAACC.TTTCGG	G	9526 R	213391	R	CGG	671	PKRF	5442465	5442464	AAC71998.2	gi|5442465|gb|AAC71998.2| structural polyprotein [Venezuelan equine encephalitis virus]
26	AAAACC.TTTCGG	T	9572 R	23647	R	AGG	671	PKRF	5442465	5442464	AAC71998.2	gi|5442465|gb|AAC71998.2| structural polyprotein [Venezuelan equine encephalitis virus]
26	AAAACC.TTTCGG	T	9572 R	240832	R	AGG	671	PKRF	5442465	5442464	AAC71998.2	gi|5442465|gb|AAC71998.2| structural polyprotein [Venezuelan equine encephalitis virus]
26	AAAACC.TTTCGG	T	9551 R	242959	R	AGG	671	PKRF	5442465	5442464	AAC71998.2	gi|5442465|gb|AAC71998.2| structural polyprotein [Venezuelan equine encephalitis virus]
26	AAAACC.TTTCGG	T	9548 R	243937	R	AGG	671	PKRF	5442465	5442464	AAC71998.2	gi|5442465|gb|AAC71998.2| structural polyprotein [Venezuelan equine encephalitis virus]
26	AAAACC.TTTCGG	T	9548 R	243937_gi5442464	R	AGG	671	PKRF	5442465	5442464	AAC71998.2	gi|5442465|gb|AAC71998.2| structural polyprotein [Venezuelan equine encephalitis virus]
26	AAAACC.TTTCGG	T	9572 R	251641	R	AGG	671	PKRF	5442465	5442464	AAC71998.2	gi|5442465|gb|AAC71998.2| structural polyprotein [Venezuelan equine encephalitis virus]
26	AAAACC.TTTCGG	T	9539 R	254934	R	AGG	671	PKRF	5442465	5442464	AAC71998.2	gi|5442465|gb|AAC71998.2| structural polyprotein [Venezuelan equine encephalitis virus]
26	AAAACC.TTTCGG	T	9539 R	254934_gi62824833	R	AGG	671	PKRF	5442465	5442464	AAC71998.2	gi|5442465|gb|AAC71998.2| structural polyprotein [Venezuelan equine encephalitis virus]
26	AAAACC.TTTCGG	T	9531 R	255010	R	AGG	671	PKRF	5442465	5442464	AAC71998.2	gi|5442465|gb|AAC71998.2| structural polyprotein [Venezuelan equine encephalitis virus]
26	AAAACC.TTTCGG	T	9531 R	255010_gi62836644	R	AGG	671	PKRF	5442465	5442464	AAC71998.2	gi|5442465|gb|AAC71998.2| structural polyprotein [Venezuelan equine encephalitis virus]
26	AAAACC.TTTCGG	T	9572 R	306425	R	AGG	671	PKRF	5442465	5442464	AAC71998.2	gi|5442465|gb|AAC71998.2| structural polyprotein [Venezuelan equine encephalitis virus]
26	AAAACC.TTTCGG	T	9572 R	307537	R	AGG	671	PKRF	5442465	5442464	AAC71998.2	gi|5442465|gb|AAC71998.2| structural polyprotein [Venezuelan equine encephalitis virus]
26	AAAACC.TTTCGG	T	9566 R	309506	R	AGG	671	PKRF	5442465	5442464	AAC71998.2	gi|5442465|gb|AAC71998.2| structural polyprotein [Venezuelan equine encephalitis virus]
26	AAAACC.TTTCGG	T	9534 R	309572	R	AGG	671	PKRF	5442465	5442464	AAC71998.2	gi|5442465|gb|AAC71998.2| structural polyprotein [Venezuelan equine encephalitis virus]
26	AAAACC.TTTCGG	T	9548 R	3880	R	AGG	671	PKRF	5442465	5442464	AAC71998.2	gi|5442465|gb|AAC71998.2| structural polyprotein [Venezuelan equine encephalitis virus]
26	AAAACC.TTTCGG	T	9548 R	3880_gi323706	R	AGG	671	PKRF	5442465	5442464	AAC71998.2	gi|5442465|gb|AAC71998.2| structural polyprotein [Venezuelan equine encephalitis virus]
26	AAAACC.TTTCGG	T	9552 R	3908	R	AGG	671	PKRF	5442465	5442464	AAC71998.2	gi|5442465|gb|AAC71998.2| structural polyprotein [Venezuelan equine encephalitis virus]
26	AAAACC.TTTCGG	T	9552 R	3908_gi20800454	R	AGG	671	PKRF	5442465	5442464	AAC71998.2	gi|5442465|gb|AAC71998.2| structural polyprotein [Venezuelan equine encephalitis virus]
26	AAAACC.TTTCGG	T	9572 R	4840	R	AGG	671	PKRF	5442465	5442464	AAC71998.2	gi|5442465|gb|AAC71998.2| structural polyprotein [Venezuelan equine encephalitis virus]
26	AAAACC.TTTCGG	T	9553 R	59001	R	AGG	671	PKRF	5442465	5442464	AAC71998.2	gi|5442465|gb|AAC71998.2| structural polyprotein [Venezuelan equine encephalitis virus]
26	AAAACC.TTTCGG	T	9552 R	6119	R	AGG	671	PKRF	5442465	5442464	AAC71998.2	gi|5442465|gb|AAC71998.2| structural polyprotein [Venezuelan equine encephalitis virus]
26	AAAACC.TTTCGG	T	9552 R	6119_gi20800451	R	AGG	671	PKRF	5442465	5442464	AAC71998.2	gi|5442465|gb|AAC71998.2| structural polyprotein [Venezuelan equine encephalitis virus]
26	AAAACC.TTTCGG	T	9548 R	66457	R	AGG	671	PKRF	5442465	5442464	AAC71998.2	gi|5442465|gb|AAC71998.2| structural polyprotein [Venezuelan equine encephalitis virus]
26	AAAACC.TTTCGG	T	9548 R	66457_gi5442461	R	AGG	671	PKRF	5442465	5442464	AAC71998.2	gi|5442465|gb|AAC71998.2| structural polyprotein [Venezuelan equine encephalitis virus]
26	AAAACC.TTTCGG	T	9548 R	66637	R	AGG	671	PKRF	5442465	5442464	AAC71998.2	gi|5442465|gb|AAC71998.2| structural polyprotein [Venezuelan equine encephalitis virus]
26	AAAACC.TTTCGG	T	9548 R	66637_gi5442458	R	AGG	671	PKRF	5442465	5442464	AAC71998.2	gi|5442465|gb|AAC71998.2| structural polyprotein [Venezuelan equine encephalitis virus]
26	AAAACC.TTTCGG	T	9560 R	69Z1	R	AGG	671	PKRF	5442465	5442464	AAC71998.2	gi|5442465|gb|AAC71998.2| structural polyprotein [Venezuelan equine encephalitis virus]
26	AAAACC.TTTCGG	T	9572 R	70U1134	R	AGG	671	PKRF	5442465	5442464	AAC71998.2	gi|5442465|gb|AAC71998.2| structural polyprotein [Venezuelan equine encephalitis virus]
26	AAAACC.TTTCGG	T	9572 R	75D143	R	AGG	671	PKRF	5442465	5442464	AAC71998.2	gi|5442465|gb|AAC71998.2| structural polyprotein [Venezuelan equine encephalitis virus]
26	AAAACC.TTTCGG	T	9558 R	8131	R	AGG	671	PKRF	5442465	5442464	AAC71998.2	gi|5442465|gb|AAC71998.2| structural polyprotein [Venezuelan equine encephalitis virus]
26	AAAACC.TTTCGG	T	9558 R	8131_gi226844695	R	AGG	671	PKRF	5442465	5442464	AAC71998.2	gi|5442465|gb|AAC71998.2| structural polyprotein [Venezuelan equine encephalitis virus]
26	AAAACC.TTTCGG	T	9565 R	8138	R	AGG	671	PKRF	5442465	5442464	AAC71998.2	gi|5442465|gb|AAC71998.2| structural polyprotein [Venezuelan equine encephalitis virus]
26	AAAACC.TTTCGG	T	9569 R	83U434	R	AGG	671	PKRF	5442465	5442464	AAC71998.2	gi|5442465|gb|AAC71998.2| structural polyprotein [Venezuelan equine encephalitis virus]
26	AAAACC.TTTCGG	T	9569 R	83U434_gi5442471	R	AGG	671	PKRF	5442465	5442464	AAC71998.2	gi|5442465|gb|AAC71998.2| structural polyprotein [Venezuelan equine encephalitis virus]
26	AAAACC.TTTCGG	T	9572 R	97Co42	R	AGG	671	PKRF	5442465	5442464	AAC71998.2	gi|5442465|gb|AAC71998.2| structural polyprotein [Venezuelan equine encephalitis virus]
26	AAAACC.TTTCGG	T	9569 R	993MM304-1	R	AGG	671	PKRF	5442465	5442464	AAC71998.2	gi|5442465|gb|AAC71998.2| structural polyprotein [Venezuelan equine encephalitis virus]
26	AAAACC.TTTCGG	T	9572 R	Beck_Wycoff	R	AGG	671	PKRF	5442465	5442464	AAC71998.2	gi|5442465|gb|AAC71998.2| structural polyprotein [Venezuelan equine encephalitis virus]
26	AAAACC.TTTCGG	T	9572 R	Co97	R	AGG	671	PKRF	5442465	5442464	AAC71998.2	gi|5442465|gb|AAC71998.2| structural polyprotein [Venezuelan equine encephalitis virus]
26	AAAACC.TTTCGG	T	9552 R	CoAn5384	R	AGG	671	PKRF	5442465	5442464	AAC71998.2	gi|5442465|gb|AAC71998.2| structural polyprotein [Venezuelan equine encephalitis virus]
26	AAAACC.TTTCGG	T	9572 R	CoAn59145	R	AGG	671	PKRF	5442465	5442464	AAC71998.2	gi|5442465|gb|AAC71998.2| structural polyprotein [Venezuelan equine encephalitis virus]
26	AAAACC.TTTCGG	T	9567 R	FSE507	R	AGG	671	PKRF	5442465	5442464	AAC71998.2	gi|5442465|gb|AAC71998.2| structural polyprotein [Venezuelan equine encephalitis virus]
26	AAAACC.TTTCGG	T	9541 R	GML903843	R	AGG	671	PKRF	5442465	5442464	AAC71998.2	gi|5442465|gb|AAC71998.2| structural polyprotein [Venezuelan equine encephalitis virus]
26	AAAACC.TTTCGG	T	9567 R	HojaRedonda	R	AGG	671	PKRF	5442465	5442464	AAC71998.2	gi|5442465|gb|AAC71998.2| structural polyprotein [Venezuelan equine encephalitis virus]
26	AAAACC.TTTCGG	T	9572 R	IQT1098	R	AGG	671	PKRF	5442465	5442464	AAC71998.2	gi|5442465|gb|AAC71998.2| structural polyprotein [Venezuelan equine encephalitis virus]
26	AAAACC.TTTCGG	T	9572 R	IQT1724	R	AGG	671	PKRF	5442465	5442464	AAC71998.2	gi|5442465|gb|AAC71998.2| structural polyprotein [Venezuelan equine encephalitis virus]
26	AAAACC.TTTCGG	T	9548 R	IQT3971	R	AGG	671	PKRF	5442465	5442464	AAC71998.2	gi|5442465|gb|AAC71998.2| structural polyprotein [Venezuelan equine encephalitis virus]
26	AAAACC.TTTCGG	T	9551 R	IQT7460	R	AGG	671	PKRF	5442465	5442464	AAC71998.2	gi|5442465|gb|AAC71998.2| structural polyprotein [Venezuelan equine encephalitis virus]
26	AAAACC.TTTCGG	T	9572 R	P676	R	AGG	671	PKRF	5442465	5442464	AAC71998.2	gi|5442465|gb|AAC71998.2| structural polyprotein [Venezuelan equine encephalitis virus]
26	AAAACC.TTTCGG	T	9572 R	PHO127	R	AGG	671	PKRF	5442465	5442464	AAC71998.2	gi|5442465|gb|AAC71998.2| structural polyprotein [Venezuelan equine encephalitis virus]
26	AAAACC.TTTCGG	T	9552 R	PMCHo5	R	AGG	671	PKRF	5442465	5442464	AAC71998.2	gi|5442465|gb|AAC71998.2| structural polyprotein [Venezuelan equine encephalitis virus]
26	AAAACC.TTTCGG	T	9552 R	PMCHo5_gi20800448	R	AGG	671	PKRF	5442465	5442464	AAC71998.2	gi|5442465|gb|AAC71998.2| structural polyprotein [Venezuelan equine encephalitis virus]
26	AAAACC.TTTCGG	T	9572 R	R16905	R	AGG	671	PKRF	5442465	5442464	AAC71998.2	gi|5442465|gb|AAC71998.2| structural polyprotein [Venezuelan equine encephalitis virus]
26	AAAACC.TTTCGG	T	9548 R	SH3	R	AGG	671	PKRF	5442465	5442464	AAC71998.2	gi|5442465|gb|AAC71998.2| structural polyprotein [Venezuelan equine encephalitis virus]
26	AAAACC.TTTCGG	T	9548 R	SH3_gi5442468	R	AGG	671	PKRF	5442465	5442464	AAC71998.2	gi|5442465|gb|AAC71998.2| structural polyprotein [Venezuelan equine encephalitis virus]
26	AAAACC.TTTCGG	T	9572 R	TC-83_gi323714	R	AGG	671	PKRF	5442465	5442464	AAC71998.2	gi|5442465|gb|AAC71998.2| structural polyprotein [Venezuelan equine encephalitis virus]
26	AAAACC.TTTCGG	T	9572 R	TC83	R	AGG	671	PKRF	5442465	5442464	AAC71998.2	gi|5442465|gb|AAC71998.2| structural polyprotein [Venezuelan equine encephalitis virus]
26	AAAACC.TTTCGG	T	9572 R	TrinidadDonkey43	R	AGG	671	PKRF	5442465	5442464	AAC71998.2	gi|5442465|gb|AAC71998.2| structural polyprotein [Venezuelan equine encephalitis virus]
26	AAAACC.TTTCGG	T	9541 R	V178	R	AGG	671	PKRF	5442465	5442464	AAC71998.2	gi|5442465|gb|AAC71998.2| structural polyprotein [Venezuelan equine encephalitis virus]
26	AAAACC.TTTCGG	T	9552 R	V198	R	AGG	671	PKRF	5442465	5442464	AAC71998.2	gi|5442465|gb|AAC71998.2| structural polyprotein [Venezuelan equine encephalitis virus]
26	AAAACC.TTTCGG	T	9511 R	V209A	R	AGG	671	PKRF	5442465	5442464	AAC71998.2	gi|5442465|gb|AAC71998.2| structural polyprotein [Venezuelan equine encephalitis virus]
26	AAAACC.TTTCGG	T	9560 R	V3526	R	AGG	671	PKRF	5442465	5442464	AAC71998.2	gi|5442465|gb|AAC71998.2| structural polyprotein [Venezuelan equine encephalitis virus]
26	AAAACC.TTTCGG	T	9560 R	V3526_gi53680681	R	AGG	671	PKRF	5442465	5442464	AAC71998.2	gi|5442465|gb|AAC71998.2| structural polyprotein [Venezuelan equine encephalitis virus]
26	AAAACC.TTTCGG	T	9563 R	VEE_NBACC_454June2010	R	AGG	671	PKRF	5442465	5442464	AAC71998.2	gi|5442465|gb|AAC71998.2| structural polyprotein [Venezuelan equine encephalitis virus]
26	AAAACC.TTTCGG	T	9549 R	ZPC727	R	AGG	671	PKRF	5442465	5442464	AAC71998.2	gi|5442465|gb|AAC71998.2| structural polyprotein [Venezuelan equine encephalitis virus]
26	AAAACC.TTTCGG	T	9549 R	ZPC738	R	AGG	671	PKRF	5442465	5442464	AAC71998.2	gi|5442465|gb|AAC71998.2| structural polyprotein [Venezuelan equine encephalitis virus]
26	AAAACC.TTTCGG	T	9549 R	ZPC738_gi4689187	R	AGG	671	PKRF	5442465	5442464	AAC71998.2	gi|5442465|gb|AAC71998.2| structural polyprotein [Venezuelan equine encephalitis virus]
26	AAAACC.TTTCGG	T	9552 R	gi14549692	R	AGG	671	PKRF	5442465	5442464	AAC71998.2	gi|5442465|gb|AAC71998.2| structural polyprotein [Venezuelan equine encephalitis virus]
26	AAAACC.TTTCGG	T	9552 R	gi18152933	R	AGG	671	PKRF	5442465	5442464	AAC71998.2	gi|5442465|gb|AAC71998.2| structural polyprotein [Venezuelan equine encephalitis virus]
26	AAAACC.TTTCGG	T	9572 R	gi323708	R	AGG	671	PKRF	5442465	5442464	AAC71998.2	gi|5442465|gb|AAC71998.2| structural polyprotein [Venezuelan equine encephalitis virus]
26	AAAACC.TTTCGG	T	9572 R	gi4887231	R	AGG	671	PKRF	5442465	5442464	AAC71998.2	gi|5442465|gb|AAC71998.2| structural polyprotein [Venezuelan equine encephalitis virus]
26	AAAACC.TTTCGG	T	9572 R	gi9626526_ref	R	AGG	671	PKRF	5442465	5442464	AAC71998.2	gi|5442465|gb|AAC71998.2| structural polyprotein [Venezuelan equine encephalitis virus]
27	AAAACT.ACGTGC	G	1752 F	67U208	L	CTG	573	KLTC	17865006	17865005	AAL47154.1	gi|17865006|gb|AAL47154.1| nonstructural polyprotein [Venezuelan equine encephalitis virus]
27	AAAACT.ACGTGC	G	1752 F	67U222	L	CTG	573	KLTC	17865006	17865005	AAL47154.1	gi|17865006|gb|AAL47154.1| nonstructural polyprotein [Venezuelan equine encephalitis virus]
27	AAAACT.ACGTGC	G	1734 F	68U200	L	CTG	573	KLTC	17865006	17865005	AAL47154.1	gi|17865006|gb|AAL47154.1| nonstructural polyprotein [Venezuelan equine encephalitis virus]
27	AAAACT.ACGTGC	G	1752 F	68U217	L	CTG	573	KLTC	17865006	17865005	AAL47154.1	gi|17865006|gb|AAL47154.1| nonstructural polyprotein [Venezuelan equine encephalitis virus]
27	AAAACT.ACGTGC	G	1752 F	70U55	L	CTG	573	KLTC	17865006	17865005	AAL47154.1	gi|17865006|gb|AAL47154.1| nonstructural polyprotein [Venezuelan equine encephalitis virus]
27	AAAACT.ACGTGC	G	1740 F	70U74	L	CTG	573	KLTC	17865006	17865005	AAL47154.1	gi|17865006|gb|AAL47154.1| nonstructural polyprotein [Venezuelan equine encephalitis virus]
27	AAAACT.ACGTGC	A	1752 F	70U80	L	CTA	573	KLTC	17865006	17865005	AAL47154.1	gi|17865006|gb|AAL47154.1| nonstructural polyprotein [Venezuelan equine encephalitis virus]
27	AAAACT.ACGTGC	G	1756 F	71U382	L	CTG	573	KLTC	17865006	17865005	AAL47154.1	gi|17865006|gb|AAL47154.1| nonstructural polyprotein [Venezuelan equine encephalitis virus]
27	AAAACT.ACGTGC	G	1752 F	71U384	L	CTG	573	KLTC	17865006	17865005	AAL47154.1	gi|17865006|gb|AAL47154.1| nonstructural polyprotein [Venezuelan equine encephalitis virus]
27	AAAACT.ACGTGC	G	1733 F	72U23	L	CTG	573	KLTC	17865006	17865005	AAL47154.1	gi|17865006|gb|AAL47154.1| nonstructural polyprotein [Venezuelan equine encephalitis virus]
27	AAAACT.ACGTGC	G	1733 F	73U151	L	CTG	573	KLTC	17865006	17865005	AAL47154.1	gi|17865006|gb|AAL47154.1| nonstructural polyprotein [Venezuelan equine encephalitis virus]
27	AAAACT.ACGTGC	G	1758 F	77U204	L	CTG	573	KLTC	17865006	17865005	AAL47154.1	gi|17865006|gb|AAL47154.1| nonstructural polyprotein [Venezuelan equine encephalitis virus]
27	AAAACT.ACGTGC	G	1738 F	77U208	L	CTG	573	KLTC	17865006	17865005	AAL47154.1	gi|17865006|gb|AAL47154.1| nonstructural polyprotein [Venezuelan equine encephalitis virus]
27	AAAACT.ACGTGC	G	1752 F	78U202	L	CTG	573	KLTC	17865006	17865005	AAL47154.1	gi|17865006|gb|AAL47154.1| nonstructural polyprotein [Venezuelan equine encephalitis virus]
27	AAAACT.ACGTGC	G	1754 F	79U13	L	CTG	573	KLTC	17865006	17865005	AAL47154.1	gi|17865006|gb|AAL47154.1| nonstructural polyprotein [Venezuelan equine encephalitis virus]
27	AAAACT.ACGTGC	G	1762 F	80U76	L	CTG	573	KLTC	17865006	17865005	AAL47154.1	gi|17865006|gb|AAL47154.1| nonstructural polyprotein [Venezuelan equine encephalitis virus]
27	AAAACT.ACGTGC	G	1762 F	80U76_gi17865005	L	CTG	573	KLTC	17865006	17865005	AAL47154.1	gi|17865006|gb|AAL47154.1| nonstructural polyprotein [Venezuelan equine encephalitis virus]
27	AAAACT.ACGTGC	G	1762 F	CPA152	L	CTG	573	KLTC	17865006	17865005	AAL47154.1	gi|17865006|gb|AAL47154.1| nonstructural polyprotein [Venezuelan equine encephalitis virus]
27	AAAACT.ACGTGC	G	1762 F	CPA152_gi17864993	L	CTG	573	KLTC	17865006	17865005	AAL47154.1	gi|17865006|gb|AAL47154.1| nonstructural polyprotein [Venezuelan equine encephalitis virus]
27	AAAACT.ACGTGC	G	1762 F	MX01-22	L	CTG	573	KLTC	17865006	17865005	AAL47154.1	gi|17865006|gb|AAL47154.1| nonstructural polyprotein [Venezuelan equine encephalitis virus]
27	AAAACT.ACGTGC	G	1762 F	MX01-22_gi56789993	L	CTG	573	KLTC	17865006	17865005	AAL47154.1	gi|17865006|gb|AAL47154.1| nonstructural polyprotein [Venezuelan equine encephalitis virus]
27	AAAACT.ACGTGC	G	1762 F	MX01-32	L	CTG	573	KLTC	17865006	17865005	AAL47154.1	gi|17865006|gb|AAL47154.1| nonstructural polyprotein [Venezuelan equine encephalitis virus]
27	AAAACT.ACGTGC	G	1752 F	MX03H1	L	CTG	573	KLTC	17865006	17865005	AAL47154.1	gi|17865006|gb|AAL47154.1| nonstructural polyprotein [Venezuelan equine encephalitis virus]
27	AAAACT.ACGTGC	G	1752 F	MX03H2	L	CTG	573	KLTC	17865006	17865005	AAL47154.1	gi|17865006|gb|AAL47154.1| nonstructural polyprotein [Venezuelan equine encephalitis virus]
27	AAAACT.ACGTGC	G	1752 F	MX10H4	L	CTG	573	KLTC	17865006	17865005	AAL47154.1	gi|17865006|gb|AAL47154.1| nonstructural polyprotein [Venezuelan equine encephalitis virus]
27	AAAACT.ACGTGC	G	1762 F	OAX131	L	CTG	573	KLTC	17865006	17865005	AAL47154.1	gi|17865006|gb|AAL47154.1| nonstructural polyprotein [Venezuelan equine encephalitis virus]
27	AAAACT.ACGTGC	G	1762 F	OAX131_gi17864996	L	CTG	573	KLTC	17865006	17865005	AAL47154.1	gi|17865006|gb|AAL47154.1| nonstructural polyprotein [Venezuelan equine encephalitis virus]
27	AAAACT.ACGTGC	G	1762 F	OAX142	L	CTG	573	KLTC	17865006	17865005	AAL47154.1	gi|17865006|gb|AAL47154.1| nonstructural polyprotein [Venezuelan equine encephalitis virus]
27	AAAACT.ACGTGC	G	1762 F	OAX142_gi17865002	L	CTG	573	KLTC	17865006	17865005	AAL47154.1	gi|17865006|gb|AAL47154.1| nonstructural polyprotein [Venezuelan equine encephalitis virus]
27	AAAACT.ACGTGC	G	1762 F	gi1144527	L	CTG	573	KLTC	17865006	17865005	AAL47154.1	gi|17865006|gb|AAL47154.1| nonstructural polyprotein [Venezuelan equine encephalitis virus]
28	AAAACT.CACGTC	A	9328 F	204381	L	CTA	589	KLHV	62824835	62824833	AAY16004.1	gi|62824835|gb|AAY16004.1| structural polyprotein [Venezuelan equine encephalitis virus]
28	AAAACT.CACGTC	G	9282 F	213391	L	CTG	589	KLHV	62824835	62824833	AAY16004.1	gi|62824835|gb|AAY16004.1| structural polyprotein [Venezuelan equine encephalitis virus]
28	AAAACT.CACGTC	A	9295 F	254934	L	CTA	589	KLHV	62824835	62824833	AAY16004.1	gi|62824835|gb|AAY16004.1| structural polyprotein [Venezuelan equine encephalitis virus]
28	AAAACT.CACGTC	A	9295 F	254934_gi62824833	L	CTA	589	KLHV	62824835	62824833	AAY16004.1	gi|62824835|gb|AAY16004.1| structural polyprotein [Venezuelan equine encephalitis virus]
28	AAAACT.CACGTC	A	9287 F	255010	L	CTA	589	KLHV	62824835	62824833	AAY16004.1	gi|62824835|gb|AAY16004.1| structural polyprotein [Venezuelan equine encephalitis virus]
28	AAAACT.CACGTC	A	9287 F	255010_gi62836644	L	CTA	589	KLHV	62824835	62824833	AAY16004.1	gi|62824835|gb|AAY16004.1| structural polyprotein [Venezuelan equine encephalitis virus]
28	AAAACT.CACGTC	A	9328 F	307537	L	CTA	589	KLHV	62824835	62824833	AAY16004.1	gi|62824835|gb|AAY16004.1| structural polyprotein [Venezuelan equine encephalitis virus]
28	AAAACT.CACGTC	A	9290 F	309572	L	CTA	589	KLHV	62824835	62824833	AAY16004.1	gi|62824835|gb|AAY16004.1| structural polyprotein [Venezuelan equine encephalitis virus]
28	AAAACT.CACGTC	A	9308 F	3908	L	CTA	589	KLHV	62824835	62824833	AAY16004.1	gi|62824835|gb|AAY16004.1| structural polyprotein [Venezuelan equine encephalitis virus]
28	AAAACT.CACGTC	A	9308 F	3908_gi20800454	L	CTA	589	KLHV	62824835	62824833	AAY16004.1	gi|62824835|gb|AAY16004.1| structural polyprotein [Venezuelan equine encephalitis virus]
28	AAAACT.CACGTC	A	9309 F	59001	L	CTA	589	KLHV	62824835	62824833	AAY16004.1	gi|62824835|gb|AAY16004.1| structural polyprotein [Venezuelan equine encephalitis virus]
28	AAAACT.CACGTC	A	9308 F	6119	L	CTA	589	KLHV	62824835	62824833	AAY16004.1	gi|62824835|gb|AAY16004.1| structural polyprotein [Venezuelan equine encephalitis virus]
28	AAAACT.CACGTC	A	9308 F	6119_gi20800451	L	CTA	589	KLHV	62824835	62824833	AAY16004.1	gi|62824835|gb|AAY16004.1| structural polyprotein [Venezuelan equine encephalitis virus]
28	AAAACT.CACGTC	A	9328 F	70U1134	L	CTA	589	KLHV	62824835	62824833	AAY16004.1	gi|62824835|gb|AAY16004.1| structural polyprotein [Venezuelan equine encephalitis virus]
28	AAAACT.CACGTC	A	9328 F	75D143	L	CTA	589	KLHV	62824835	62824833	AAY16004.1	gi|62824835|gb|AAY16004.1| structural polyprotein [Venezuelan equine encephalitis virus]
28	AAAACT.CACGTC	A	9328 F	CoAn59145	L	CTA	589	KLHV	62824835	62824833	AAY16004.1	gi|62824835|gb|AAY16004.1| structural polyprotein [Venezuelan equine encephalitis virus]
28	AAAACT.CACGTC	A	9323 F	FSE507	L	CTA	589	KLHV	62824835	62824833	AAY16004.1	gi|62824835|gb|AAY16004.1| structural polyprotein [Venezuelan equine encephalitis virus]
28	AAAACT.CACGTC	A	9307 F	IQT7460	L	CTA	589	KLHV	62824835	62824833	AAY16004.1	gi|62824835|gb|AAY16004.1| structural polyprotein [Venezuelan equine encephalitis virus]
28	AAAACT.CACGTC	A	9328 F	P676	L	CTA	589	KLHV	62824835	62824833	AAY16004.1	gi|62824835|gb|AAY16004.1| structural polyprotein [Venezuelan equine encephalitis virus]
28	AAAACT.CACGTC	A	9328 F	PHO127	L	CTA	589	KLHV	62824835	62824833	AAY16004.1	gi|62824835|gb|AAY16004.1| structural polyprotein [Venezuelan equine encephalitis virus]
28	AAAACT.CACGTC	A	9308 F	PMCHo5	L	CTA	589	KLHV	62824835	62824833	AAY16004.1	gi|62824835|gb|AAY16004.1| structural polyprotein [Venezuelan equine encephalitis virus]
28	AAAACT.CACGTC	A	9308 F	PMCHo5_gi20800448	L	CTA	589	KLHV	62824835	62824833	AAY16004.1	gi|62824835|gb|AAY16004.1| structural polyprotein [Venezuelan equine encephalitis virus]
28	AAAACT.CACGTC	A	9297 F	V178	L	CTA	589	KLHV	62824835	62824833	AAY16004.1	gi|62824835|gb|AAY16004.1| structural polyprotein [Venezuelan equine encephalitis virus]
28	AAAACT.CACGTC	A	9308 F	V198	L	CTA	589	KLHV	62824835	62824833	AAY16004.1	gi|62824835|gb|AAY16004.1| structural polyprotein [Venezuelan equine encephalitis virus]
28	AAAACT.CACGTC	A	9267 F	V209A	L	CTA	589	KLHV	62824835	62824833	AAY16004.1	gi|62824835|gb|AAY16004.1| structural polyprotein [Venezuelan equine encephalitis virus]
28	AAAACT.CACGTC	A	9308 F	gi14549692	L	CTA	589	KLHV	62824835	62824833	AAY16004.1	gi|62824835|gb|AAY16004.1| structural polyprotein [Venezuelan equine encephalitis virus]
28	AAAACT.CACGTC	A	9308 F	gi18152933	L	CTA	589	KLHV	62824835	62824833	AAY16004.1	gi|62824835|gb|AAY16004.1| structural polyprotein [Venezuelan equine encephalitis virus]
28	AAAACT.CACGTC	A	9328 F	gi9626526_ref	L	CTA	589	KLHV	62824835	62824833	AAY16004.1	gi|62824835|gb|AAY16004.1| structural polyprotein [Venezuelan equine encephalitis virus]
29	AAAACT.CATGTC	A	9304 F	02_2720_98	L	CTA	589	KLHV	1375091	323706	AAC19325.1	gi|1375091|gb|AAC19325.1| structural polyprotein [Venezuelan equine encephalitis virus]
29	AAAACT.CATGTC	G	9316 F	111-73	L	CTG	589	KLHV	1375091	323706	AAC19325.1	gi|1375091|gb|AAC19325.1| structural polyprotein [Venezuelan equine encephalitis virus]
29	AAAACT.CATGTC	A	9328 F	240832	L	CTA	589	KLHV	1375091	323706	AAC19325.1	gi|1375091|gb|AAC19325.1| structural polyprotein [Venezuelan equine encephalitis virus]
29	AAAACT.CATGTC	A	9307 F	242959	L	CTA	589	KLHV	1375091	323706	AAC19325.1	gi|1375091|gb|AAC19325.1| structural polyprotein [Venezuelan equine encephalitis virus]
29	AAAACT.CATGTC	A	9304 F	3880	L	CTA	589	KLHV	1375091	323706	AAC19325.1	gi|1375091|gb|AAC19325.1| structural polyprotein [Venezuelan equine encephalitis virus]
29	AAAACT.CATGTC	A	9304 F	3880_gi323706	L	CTA	589	KLHV	1375091	323706	AAC19325.1	gi|1375091|gb|AAC19325.1| structural polyprotein [Venezuelan equine encephalitis virus]
29	AAAACT.CATGTC	A	9328 F	4840	L	CTA	589	KLHV	1375091	323706	AAC19325.1	gi|1375091|gb|AAC19325.1| structural polyprotein [Venezuelan equine encephalitis virus]
29	AAAACT.CATGTC	G	9316 F	69Z1	L	CTG	589	KLHV	1375091	323706	AAC19325.1	gi|1375091|gb|AAC19325.1| structural polyprotein [Venezuelan equine encephalitis virus]
29	AAAACT.CATGTC	G	9328 F	71-180_gi3249013	L	CTG	589	KLHV	1375091	323706	AAC19325.1	gi|1375091|gb|AAC19325.1| structural polyprotein [Venezuelan equine encephalitis virus]
29	AAAACT.CATGTC	G	9328 F	71_180	L	CTG	589	KLHV	1375091	323706	AAC19325.1	gi|1375091|gb|AAC19325.1| structural polyprotein [Venezuelan equine encephalitis virus]
29	AAAACT.CATGTC	A	9314 F	8131	L	CTA	589	KLHV	1375091	323706	AAC19325.1	gi|1375091|gb|AAC19325.1| structural polyprotein [Venezuelan equine encephalitis virus]
29	AAAACT.CATGTC	A	9314 F	8131_gi226844695	L	CTA	589	KLHV	1375091	323706	AAC19325.1	gi|1375091|gb|AAC19325.1| structural polyprotein [Venezuelan equine encephalitis virus]
29	AAAACT.CATGTC	A	9321 F	8138	L	CTA	589	KLHV	1375091	323706	AAC19325.1	gi|1375091|gb|AAC19325.1| structural polyprotein [Venezuelan equine encephalitis virus]
29	AAAACT.CATGTC	G	9328 F	Beck_Wycoff	L	CTG	589	KLHV	1375091	323706	AAC19325.1	gi|1375091|gb|AAC19325.1| structural polyprotein [Venezuelan equine encephalitis virus]
29	AAAACT.CATGTC	G	9308 F	CoAn5384	L	CTG	589	KLHV	1375091	323706	AAC19325.1	gi|1375091|gb|AAC19325.1| structural polyprotein [Venezuelan equine encephalitis virus]
29	AAAACT.CATGTC	A	9323 F	HojaRedonda	L	CTA	589	KLHV	1375091	323706	AAC19325.1	gi|1375091|gb|AAC19325.1| structural polyprotein [Venezuelan equine encephalitis virus]
29	AAAACT.CATGTC	A	9328 F	IQT1098	L	CTA	589	KLHV	1375091	323706	AAC19325.1	gi|1375091|gb|AAC19325.1| structural polyprotein [Venezuelan equine encephalitis virus]
29	AAAACT.CATGTC	A	9328 F	IQT1724	L	CTA	589	KLHV	1375091	323706	AAC19325.1	gi|1375091|gb|AAC19325.1| structural polyprotein [Venezuelan equine encephalitis virus]
29	AAAACT.CATGTC	A	9304 F	IQT3971	L	CTA	589	KLHV	1375091	323706	AAC19325.1	gi|1375091|gb|AAC19325.1| structural polyprotein [Venezuelan equine encephalitis virus]
29	AAAACT.CATGTC	G	9328 F	R16905	L	CTG	589	KLHV	1375091	323706	AAC19325.1	gi|1375091|gb|AAC19325.1| structural polyprotein [Venezuelan equine encephalitis virus]
29	AAAACT.CATGTC	G	9328 F	TC-83_gi323714	L	CTG	589	KLHV	1375091	323706	AAC19325.1	gi|1375091|gb|AAC19325.1| structural polyprotein [Venezuelan equine encephalitis virus]
29	AAAACT.CATGTC	G	9328 F	TC83	L	CTG	589	KLHV	1375091	323706	AAC19325.1	gi|1375091|gb|AAC19325.1| structural polyprotein [Venezuelan equine encephalitis virus]
29	AAAACT.CATGTC	G	9328 F	TrinidadDonkey43	L	CTG	589	KLHV	1375091	323706	AAC19325.1	gi|1375091|gb|AAC19325.1| structural polyprotein [Venezuelan equine encephalitis virus]
29	AAAACT.CATGTC	G	9316 F	V3526	L	CTG	589	KLHV	1375091	323706	AAC19325.1	gi|1375091|gb|AAC19325.1| structural polyprotein [Venezuelan equine encephalitis virus]
29	AAAACT.CATGTC	G	9316 F	V3526_gi53680681	L	CTG	589	KLHV	1375091	323706	AAC19325.1	gi|1375091|gb|AAC19325.1| structural polyprotein [Venezuelan equine encephalitis virus]
29	AAAACT.CATGTC	G	9319 F	VEE_NBACC_454June2010	L	CTG	589	KLHV	1375091	323706	AAC19325.1	gi|1375091|gb|AAC19325.1| structural polyprotein [Venezuelan equine encephalitis virus]
29	AAAACT.CATGTC	G	9328 F	gi323708	L	CTG	589	KLHV	1375091	323706	AAC19325.1	gi|1375091|gb|AAC19325.1| structural polyprotein [Venezuelan equine encephalitis virus]
29	AAAACT.CATGTC	G	9328 F	gi4887231	L	CTG	589	KLHV	1375091	323706	AAC19325.1	gi|1375091|gb|AAC19325.1| structural polyprotein [Venezuelan equine encephalitis virus]
30	AAAACT.CGCAGC	A	6219 R	67U208	R	CGT	2013	LRSF	4262324	4262323	AAD14566.1	gi|4262324|gb|AAD14566.1| nonstructural polyprotein [Venezuelan equine encephalitis virus]
30	AAAACT.CGCAGC	A	6219 R	67U225	R	CGT	2013	LRSF	4262324	4262323	AAD14566.1	gi|4262324|gb|AAD14566.1| nonstructural polyprotein [Venezuelan equine encephalitis virus]
30	AAAACT.CGCAGC	A	6216 R	68U217	R	CGT	2013	LRSF	4262324	4262323	AAD14566.1	gi|4262324|gb|AAD14566.1| nonstructural polyprotein [Venezuelan equine encephalitis virus]
30	AAAACT.CGCAGC	A	6207 R	70U74	R	CGT	2013	LRSF	4262324	4262323	AAD14566.1	gi|4262324|gb|AAD14566.1| nonstructural polyprotein [Venezuelan equine encephalitis virus]
30	AAAACT.CGCAGC	A	6219 R	70U80	R	CGT	2013	LRSF	4262324	4262323	AAD14566.1	gi|4262324|gb|AAD14566.1| nonstructural polyprotein [Venezuelan equine encephalitis virus]
30	AAAACT.CGCAGC	A	6221 R	79U13	R	CGT	2013	LRSF	4262324	4262323	AAD14566.1	gi|4262324|gb|AAD14566.1| nonstructural polyprotein [Venezuelan equine encephalitis virus]
30	AAAACT.CGCAGC	G	6087 R	CABV	R	CGC	2013	LRSF	4262324	4262323	AAD14566.1	gi|4262324|gb|AAD14566.1| nonstructural polyprotein [Venezuelan equine encephalitis virus]
30	AAAACT.CGCAGC	G	6087 R	CabassouCaAr508_gi4262323	R	CGC	2013	LRSF	4262324	4262323	AAD14566.1	gi|4262324|gb|AAD14566.1| nonstructural polyprotein [Venezuelan equine encephalitis virus]
30	AAAACT.CGCAGC	G	6204 R	FSE507	R	CGC	2013	LRSF	4262324	4262323	AAD14566.1	gi|4262324|gb|AAD14566.1| nonstructural polyprotein [Venezuelan equine encephalitis virus]
31	AAAACT.CTGGTT	G	1097 F	00SMH264	L	CTG	358	KLLV	5442466	5442464	AAD43357.1	gi|5442466|gb|AAD43357.1| nonstructural polyprotein [Venezuelan equine encephalitis virus]
31	AAAACT.CTGGTT	G	1119 F	00SMH279	L	CTG	358	KLLV	5442466	5442464	AAD43357.1	gi|5442466|gb|AAD43357.1| nonstructural polyprotein [Venezuelan equine encephalitis virus]
31	AAAACT.CTGGTT	G	1118 F	00SMM480-11	L	CTG	358	KLLV	5442466	5442464	AAD43357.1	gi|5442466|gb|AAD43357.1| nonstructural polyprotein [Venezuelan equine encephalitis virus]
31	AAAACT.CTGGTT	G	1114 F	00SMM495-12	L	CTG	358	KLLV	5442466	5442464	AAD43357.1	gi|5442466|gb|AAD43357.1| nonstructural polyprotein [Venezuelan equine encephalitis virus]
31	AAAACT.CTGGTT	G	1118 F	02_2720_98	L	CTG	358	KLLV	5442466	5442464	AAD43357.1	gi|5442466|gb|AAD43357.1| nonstructural polyprotein [Venezuelan equine encephalitis virus]
31	AAAACT.CTGGTT	G	1118 F	111-73	L	CTG	358	KLLV	5442466	5442464	AAD43357.1	gi|5442466|gb|AAD43357.1| nonstructural polyprotein [Venezuelan equine encephalitis virus]
31	AAAACT.CTGGTT	G	1118 F	204381	L	CTG	358	KLLV	5442466	5442464	AAD43357.1	gi|5442466|gb|AAD43357.1| nonstructural polyprotein [Venezuelan equine encephalitis virus]
31	AAAACT.CTGGTT	G	1104 F	212857	L	CTG	358	KLLV	5442466	5442464	AAD43357.1	gi|5442466|gb|AAD43357.1| nonstructural polyprotein [Venezuelan equine encephalitis virus]
31	AAAACT.CTGGTT	G	1118 F	23647	L	CTG	358	KLLV	5442466	5442464	AAD43357.1	gi|5442466|gb|AAD43357.1| nonstructural polyprotein [Venezuelan equine encephalitis virus]
31	AAAACT.CTGGTT	G	1118 F	240832	L	CTG	358	KLLV	5442466	5442464	AAD43357.1	gi|5442466|gb|AAD43357.1| nonstructural polyprotein [Venezuelan equine encephalitis virus]
31	AAAACT.CTGGTT	G	1118 F	242959	L	CTG	358	KLLV	5442466	5442464	AAD43357.1	gi|5442466|gb|AAD43357.1| nonstructural polyprotein [Venezuelan equine encephalitis virus]
31	AAAACT.CTGGTT	G	1118 F	243937	L	CTG	358	KLLV	5442466	5442464	AAD43357.1	gi|5442466|gb|AAD43357.1| nonstructural polyprotein [Venezuelan equine encephalitis virus]
31	AAAACT.CTGGTT	G	1118 F	243937_gi5442464	L	CTG	358	KLLV	5442466	5442464	AAD43357.1	gi|5442466|gb|AAD43357.1| nonstructural polyprotein [Venezuelan equine encephalitis virus]
31	AAAACT.CTGGTT	G	1118 F	251641	L	CTG	358	KLLV	5442466	5442464	AAD43357.1	gi|5442466|gb|AAD43357.1| nonstructural polyprotein [Venezuelan equine encephalitis virus]
31	AAAACT.CTGGTT	G	1085 F	254934	L	CTG	358	KLLV	5442466	5442464	AAD43357.1	gi|5442466|gb|AAD43357.1| nonstructural polyprotein [Venezuelan equine encephalitis virus]
31	AAAACT.CTGGTT	G	1085 F	254934_gi62824833	L	CTG	358	KLLV	5442466	5442464	AAD43357.1	gi|5442466|gb|AAD43357.1| nonstructural polyprotein [Venezuelan equine encephalitis virus]
31	AAAACT.CTGGTT	G	1077 F	255010	L	CTG	358	KLLV	5442466	5442464	AAD43357.1	gi|5442466|gb|AAD43357.1| nonstructural polyprotein [Venezuelan equine encephalitis virus]
31	AAAACT.CTGGTT	G	1077 F	255010_gi62836644	L	CTG	358	KLLV	5442466	5442464	AAD43357.1	gi|5442466|gb|AAD43357.1| nonstructural polyprotein [Venezuelan equine encephalitis virus]
31	AAAACT.CTGGTT	G	1118 F	306425	L	CTG	358	KLLV	5442466	5442464	AAD43357.1	gi|5442466|gb|AAD43357.1| nonstructural polyprotein [Venezuelan equine encephalitis virus]
31	AAAACT.CTGGTT	G	1118 F	307537	L	CTG	358	KLLV	5442466	5442464	AAD43357.1	gi|5442466|gb|AAD43357.1| nonstructural polyprotein [Venezuelan equine encephalitis virus]
31	AAAACT.CTGGTT	G	1118 F	309506	L	CTG	358	KLLV	5442466	5442464	AAD43357.1	gi|5442466|gb|AAD43357.1| nonstructural polyprotein [Venezuelan equine encephalitis virus]
31	AAAACT.CTGGTT	G	1080 F	309572	L	CTG	358	KLLV	5442466	5442464	AAD43357.1	gi|5442466|gb|AAD43357.1| nonstructural polyprotein [Venezuelan equine encephalitis virus]
31	AAAACT.CTGGTT	G	1118 F	334250	L	CTG	358	KLLV	5442466	5442464	AAD43357.1	gi|5442466|gb|AAD43357.1| nonstructural polyprotein [Venezuelan equine encephalitis virus]
31	AAAACT.CTGGTT	G	1118 F	335733	L	CTG	358	KLLV	5442466	5442464	AAD43357.1	gi|5442466|gb|AAD43357.1| nonstructural polyprotein [Venezuelan equine encephalitis virus]
31	AAAACT.CTGGTT	G	1118 F	3880	L	CTG	358	KLLV	5442466	5442464	AAD43357.1	gi|5442466|gb|AAD43357.1| nonstructural polyprotein [Venezuelan equine encephalitis virus]
31	AAAACT.CTGGTT	G	1118 F	3880_gi323706	L	CTG	358	KLLV	5442466	5442464	AAD43357.1	gi|5442466|gb|AAD43357.1| nonstructural polyprotein [Venezuelan equine encephalitis virus]
31	AAAACT.CTGGTT	G	1098 F	3908	L	CTG	358	KLLV	5442466	5442464	AAD43357.1	gi|5442466|gb|AAD43357.1| nonstructural polyprotein [Venezuelan equine encephalitis virus]
31	AAAACT.CTGGTT	G	1098 F	3908_gi20800454	L	CTG	358	KLLV	5442466	5442464	AAD43357.1	gi|5442466|gb|AAD43357.1| nonstructural polyprotein [Venezuelan equine encephalitis virus]
31	AAAACT.CTGGTT	G	1112 F	474590	L	CTG	358	KLLV	5442466	5442464	AAD43357.1	gi|5442466|gb|AAD43357.1| nonstructural polyprotein [Venezuelan equine encephalitis virus]
31	AAAACT.CTGGTT	G	1118 F	481460	L	CTG	358	KLLV	5442466	5442464	AAD43357.1	gi|5442466|gb|AAD43357.1| nonstructural polyprotein [Venezuelan equine encephalitis virus]
31	AAAACT.CTGGTT	G	1118 F	4840	L	CTG	358	KLLV	5442466	5442464	AAD43357.1	gi|5442466|gb|AAD43357.1| nonstructural polyprotein [Venezuelan equine encephalitis virus]
31	AAAACT.CTGGTT	G	1118 F	484551	L	CTG	358	KLLV	5442466	5442464	AAD43357.1	gi|5442466|gb|AAD43357.1| nonstructural polyprotein [Venezuelan equine encephalitis virus]
31	AAAACT.CTGGTT	G	1111 F	485029	L	CTG	358	KLLV	5442466	5442464	AAD43357.1	gi|5442466|gb|AAD43357.1| nonstructural polyprotein [Venezuelan equine encephalitis virus]
31	AAAACT.CTGGTT	G	1099 F	59001	L	CTG	358	KLLV	5442466	5442464	AAD43357.1	gi|5442466|gb|AAD43357.1| nonstructural polyprotein [Venezuelan equine encephalitis virus]
31	AAAACT.CTGGTT	G	1098 F	6119	L	CTG	358	KLLV	5442466	5442464	AAD43357.1	gi|5442466|gb|AAD43357.1| nonstructural polyprotein [Venezuelan equine encephalitis virus]
31	AAAACT.CTGGTT	G	1098 F	6119_gi20800451	L	CTG	358	KLLV	5442466	5442464	AAD43357.1	gi|5442466|gb|AAD43357.1| nonstructural polyprotein [Venezuelan equine encephalitis virus]
31	AAAACT.CTGGTT	G	1118 F	66457	L	CTG	358	KLLV	5442466	5442464	AAD43357.1	gi|5442466|gb|AAD43357.1| nonstructural polyprotein [Venezuelan equine encephalitis virus]
31	AAAACT.CTGGTT	G	1118 F	66457_gi5442461	L	CTG	358	KLLV	5442466	5442464	AAD43357.1	gi|5442466|gb|AAD43357.1| nonstructural polyprotein [Venezuelan equine encephalitis virus]
31	AAAACT.CTGGTT	G	1118 F	66637	L	CTG	358	KLLV	5442466	5442464	AAD43357.1	gi|5442466|gb|AAD43357.1| nonstructural polyprotein [Venezuelan equine encephalitis virus]
31	AAAACT.CTGGTT	G	1118 F	66637_gi5442458	L	CTG	358	KLLV	5442466	5442464	AAD43357.1	gi|5442466|gb|AAD43357.1| nonstructural polyprotein [Venezuelan equine encephalitis virus]
31	AAAACT.CTGGTT	G	1118 F	69Z1	L	CTG	358	KLLV	5442466	5442464	AAD43357.1	gi|5442466|gb|AAD43357.1| nonstructural polyprotein [Venezuelan equine encephalitis virus]
31	AAAACT.CTGGTT	G	1118 F	70U1134	L	CTG	358	KLLV	5442466	5442464	AAD43357.1	gi|5442466|gb|AAD43357.1| nonstructural polyprotein [Venezuelan equine encephalitis virus]
31	AAAACT.CTGGTT	G	1118 F	71-180_gi3249013	L	CTG	358	KLLV	5442466	5442464	AAD43357.1	gi|5442466|gb|AAD43357.1| nonstructural polyprotein [Venezuelan equine encephalitis virus]
31	AAAACT.CTGGTT	A	1117 F	71D-1252_gi4262311	L	CTA	358	KLLV	5442466	5442464	AAD43357.1	gi|5442466|gb|AAD43357.1| nonstructural polyprotein [Venezuelan equine encephalitis virus]
31	AAAACT.CTGGTT	A	1117 F	71D_1252	L	CTA	358	KLLV	5442466	5442464	AAD43357.1	gi|5442466|gb|AAD43357.1| nonstructural polyprotein [Venezuelan equine encephalitis virus]
31	AAAACT.CTGGTT	G	1118 F	71_180	L	CTG	358	KLLV	5442466	5442464	AAD43357.1	gi|5442466|gb|AAD43357.1| nonstructural polyprotein [Venezuelan equine encephalitis virus]
31	AAAACT.CTGGTT	G	1118 F	75D143	L	CTG	358	KLLV	5442466	5442464	AAD43357.1	gi|5442466|gb|AAD43357.1| nonstructural polyprotein [Venezuelan equine encephalitis virus]
31	AAAACT.CTGGTT	G	1104 F	8131	L	CTG	358	KLLV	5442466	5442464	AAD43357.1	gi|5442466|gb|AAD43357.1| nonstructural polyprotein [Venezuelan equine encephalitis virus]
31	AAAACT.CTGGTT	G	1104 F	8131_gi226844695	L	CTG	358	KLLV	5442466	5442464	AAD43357.1	gi|5442466|gb|AAD43357.1| nonstructural polyprotein [Venezuelan equine encephalitis virus]
31	AAAACT.CTGGTT	G	1111 F	8138	L	CTG	358	KLLV	5442466	5442464	AAD43357.1	gi|5442466|gb|AAD43357.1| nonstructural polyprotein [Venezuelan equine encephalitis virus]
31	AAAACT.CTGGTT	G	1118 F	83U434	L	CTG	358	KLLV	5442466	5442464	AAD43357.1	gi|5442466|gb|AAD43357.1| nonstructural polyprotein [Venezuelan equine encephalitis virus]
31	AAAACT.CTGGTT	G	1118 F	83U434_gi5442471	L	CTG	358	KLLV	5442466	5442464	AAD43357.1	gi|5442466|gb|AAD43357.1| nonstructural polyprotein [Venezuelan equine encephalitis virus]
31	AAAACT.CTGGTT	G	1118 F	903104	L	CTG	358	KLLV	5442466	5442464	AAD43357.1	gi|5442466|gb|AAD43357.1| nonstructural polyprotein [Venezuelan equine encephalitis virus]
31	AAAACT.CTGGTT	G	1118 F	97Co42	L	CTG	358	KLLV	5442466	5442464	AAD43357.1	gi|5442466|gb|AAD43357.1| nonstructural polyprotein [Venezuelan equine encephalitis virus]
31	AAAACT.CTGGTT	G	1118 F	993MM304-1	L	CTG	358	KLLV	5442466	5442464	AAD43357.1	gi|5442466|gb|AAD43357.1| nonstructural polyprotein [Venezuelan equine encephalitis virus]
31	AAAACT.CTGGTT	G	1118 F	Beck_Wycoff	L	CTG	358	KLLV	5442466	5442464	AAD43357.1	gi|5442466|gb|AAD43357.1| nonstructural polyprotein [Venezuelan equine encephalitis virus]
31	AAAACT.CTGGTT	G	1118 F	Co97	L	CTG	358	KLLV	5442466	5442464	AAD43357.1	gi|5442466|gb|AAD43357.1| nonstructural polyprotein [Venezuelan equine encephalitis virus]
31	AAAACT.CTGGTT	G	1110 F	CoAn5384	L	CTG	358	KLLV	5442466	5442464	AAD43357.1	gi|5442466|gb|AAD43357.1| nonstructural polyprotein [Venezuelan equine encephalitis virus]
31	AAAACT.CTGGTT	G	1115 F	CoAn9004_1	L	CTG	358	KLLV	5442466	5442464	AAD43357.1	gi|5442466|gb|AAD43357.1| nonstructural polyprotein [Venezuelan equine encephalitis virus]
31	AAAACT.CTGGTT	G	1119 F	FSE507	L	CTG	358	KLLV	5442466	5442464	AAD43357.1	gi|5442466|gb|AAD43357.1| nonstructural polyprotein [Venezuelan equine encephalitis virus]
31	AAAACT.CTGGTT	G	1087 F	GML903843	L	CTG	358	KLLV	5442466	5442464	AAD43357.1	gi|5442466|gb|AAD43357.1| nonstructural polyprotein [Venezuelan equine encephalitis virus]
31	AAAACT.CTGGTT	G	1113 F	HojaRedonda	L	CTG	358	KLLV	5442466	5442464	AAD43357.1	gi|5442466|gb|AAD43357.1| nonstructural polyprotein [Venezuelan equine encephalitis virus]
31	AAAACT.CTGGTT	G	1118 F	IQT1098	L	CTG	358	KLLV	5442466	5442464	AAD43357.1	gi|5442466|gb|AAD43357.1| nonstructural polyprotein [Venezuelan equine encephalitis virus]
31	AAAACT.CTGGTT	G	1118 F	IQT1724	L	CTG	358	KLLV	5442466	5442464	AAD43357.1	gi|5442466|gb|AAD43357.1| nonstructural polyprotein [Venezuelan equine encephalitis virus]
31	AAAACT.CTGGTT	G	1118 F	IQT3971	L	CTG	358	KLLV	5442466	5442464	AAD43357.1	gi|5442466|gb|AAD43357.1| nonstructural polyprotein [Venezuelan equine encephalitis virus]
31	AAAACT.CTGGTT	G	1100 F	IQT7460	L	CTG	358	KLLV	5442466	5442464	AAD43357.1	gi|5442466|gb|AAD43357.1| nonstructural polyprotein [Venezuelan equine encephalitis virus]
31	AAAACT.CTGGTT	G	1118 F	P676	L	CTG	358	KLLV	5442466	5442464	AAD43357.1	gi|5442466|gb|AAD43357.1| nonstructural polyprotein [Venezuelan equine encephalitis virus]
31	AAAACT.CTGGTT	G	1118 F	PHO127	L	CTG	358	KLLV	5442466	5442464	AAD43357.1	gi|5442466|gb|AAD43357.1| nonstructural polyprotein [Venezuelan equine encephalitis virus]
31	AAAACT.CTGGTT	G	1098 F	PMCHo5	L	CTG	358	KLLV	5442466	5442464	AAD43357.1	gi|5442466|gb|AAD43357.1| nonstructural polyprotein [Venezuelan equine encephalitis virus]
31	AAAACT.CTGGTT	G	1098 F	PMCHo5_gi20800448	L	CTG	358	KLLV	5442466	5442464	AAD43357.1	gi|5442466|gb|AAD43357.1| nonstructural polyprotein [Venezuelan equine encephalitis virus]
31	AAAACT.CTGGTT	G	1118 F	R16905	L	CTG	358	KLLV	5442466	5442464	AAD43357.1	gi|5442466|gb|AAD43357.1| nonstructural polyprotein [Venezuelan equine encephalitis virus]
31	AAAACT.CTGGTT	G	1118 F	SH3	L	CTG	358	KLLV	5442466	5442464	AAD43357.1	gi|5442466|gb|AAD43357.1| nonstructural polyprotein [Venezuelan equine encephalitis virus]
31	AAAACT.CTGGTT	G	1118 F	SH3_gi5442468	L	CTG	358	KLLV	5442466	5442464	AAD43357.1	gi|5442466|gb|AAD43357.1| nonstructural polyprotein [Venezuelan equine encephalitis virus]
31	AAAACT.CTGGTT	G	1118 F	TC-83_gi323714	L	CTG	358	KLLV	5442466	5442464	AAD43357.1	gi|5442466|gb|AAD43357.1| nonstructural polyprotein [Venezuelan equine encephalitis virus]
31	AAAACT.CTGGTT	G	1118 F	TC83	L	CTG	358	KLLV	5442466	5442464	AAD43357.1	gi|5442466|gb|AAD43357.1| nonstructural polyprotein [Venezuelan equine encephalitis virus]
31	AAAACT.CTGGTT	G	1118 F	TrinidadDonkey43	L	CTG	358	KLLV	5442466	5442464	AAD43357.1	gi|5442466|gb|AAD43357.1| nonstructural polyprotein [Venezuelan equine encephalitis virus]
31	AAAACT.CTGGTT	G	1087 F	V178	L	CTG	358	KLLV	5442466	5442464	AAD43357.1	gi|5442466|gb|AAD43357.1| nonstructural polyprotein [Venezuelan equine encephalitis virus]
31	AAAACT.CTGGTT	G	1098 F	V198	L	CTG	358	KLLV	5442466	5442464	AAD43357.1	gi|5442466|gb|AAD43357.1| nonstructural polyprotein [Venezuelan equine encephalitis virus]
31	AAAACT.CTGGTT	G	1079 F	V209A	L	CTG	358	KLLV	5442466	5442464	AAD43357.1	gi|5442466|gb|AAD43357.1| nonstructural polyprotein [Venezuelan equine encephalitis virus]
31	AAAACT.CTGGTT	G	1118 F	V3526	L	CTG	358	KLLV	5442466	5442464	AAD43357.1	gi|5442466|gb|AAD43357.1| nonstructural polyprotein [Venezuelan equine encephalitis virus]
31	AAAACT.CTGGTT	G	1118 F	V3526_gi53680681	L	CTG	358	KLLV	5442466	5442464	AAD43357.1	gi|5442466|gb|AAD43357.1| nonstructural polyprotein [Venezuelan equine encephalitis virus]
31	AAAACT.CTGGTT	G	1108 F	VEE_NBACC_454June2010	L	CTG	358	KLLV	5442466	5442464	AAD43357.1	gi|5442466|gb|AAD43357.1| nonstructural polyprotein [Venezuelan equine encephalitis virus]
31	AAAACT.CTGGTT	G	1119 F	ZPC727	L	CTG	358	KLLV	5442466	5442464	AAD43357.1	gi|5442466|gb|AAD43357.1| nonstructural polyprotein [Venezuelan equine encephalitis virus]
31	AAAACT.CTGGTT	G	1119 F	ZPC738	L	CTG	358	KLLV	5442466	5442464	AAD43357.1	gi|5442466|gb|AAD43357.1| nonstructural polyprotein [Venezuelan equine encephalitis virus]
31	AAAACT.CTGGTT	G	1119 F	ZPC738_gi4689187	L	CTG	358	KLLV	5442466	5442464	AAD43357.1	gi|5442466|gb|AAD43357.1| nonstructural polyprotein [Venezuelan equine encephalitis virus]
31	AAAACT.CTGGTT	G	1098 F	gi14549692	L	CTG	358	KLLV	5442466	5442464	AAD43357.1	gi|5442466|gb|AAD43357.1| nonstructural polyprotein [Venezuelan equine encephalitis virus]
31	AAAACT.CTGGTT	G	1098 F	gi18152933	L	CTG	358	KLLV	5442466	5442464	AAD43357.1	gi|5442466|gb|AAD43357.1| nonstructural polyprotein [Venezuelan equine encephalitis virus]
31	AAAACT.CTGGTT	G	1118 F	gi323708	L	CTG	358	KLLV	5442466	5442464	AAD43357.1	gi|5442466|gb|AAD43357.1| nonstructural polyprotein [Venezuelan equine encephalitis virus]
31	AAAACT.CTGGTT	G	1118 F	gi4887231	L	CTG	358	KLLV	5442466	5442464	AAD43357.1	gi|5442466|gb|AAD43357.1| nonstructural polyprotein [Venezuelan equine encephalitis virus]
31	AAAACT.CTGGTT	G	1118 F	gi9626526_ref	L	CTG	358	KLLV	5442466	5442464	AAD43357.1	gi|5442466|gb|AAD43357.1| nonstructural polyprotein [Venezuelan equine encephalitis virus]
32	AAAACT.GCAGTG	G	6164 R	00SMH264	A	GCC	2039	TASF	5442466	5442464	AAD43357.1	gi|5442466|gb|AAD43357.1| nonstructural polyprotein [Venezuelan equine encephalitis virus]
32	AAAACT.GCAGTG	G	6165 R	00SMH279	A	GCC	2039	TASF	5442466	5442464	AAD43357.1	gi|5442466|gb|AAD43357.1| nonstructural polyprotein [Venezuelan equine encephalitis virus]
32	AAAACT.GCAGTG	G	6185 R	00SMM480-11	A	GCC	2039	TASF	5442466	5442464	AAD43357.1	gi|5442466|gb|AAD43357.1| nonstructural polyprotein [Venezuelan equine encephalitis virus]
32	AAAACT.GCAGTG	G	6181 R	00SMM495-12	A	GCC	2039	TASF	5442466	5442464	AAD43357.1	gi|5442466|gb|AAD43357.1| nonstructural polyprotein [Venezuelan equine encephalitis virus]
32	AAAACT.GCAGTG	G	6185 R	111-73	A	GCC	2039	TASF	5442466	5442464	AAD43357.1	gi|5442466|gb|AAD43357.1| nonstructural polyprotein [Venezuelan equine encephalitis virus]
32	AAAACT.GCAGTG	G	6185 R	204381	A	GCC	2039	TASF	5442466	5442464	AAD43357.1	gi|5442466|gb|AAD43357.1| nonstructural polyprotein [Venezuelan equine encephalitis virus]
32	AAAACT.GCAGTG	G	6185 R	23647	A	GCC	2039	TASF	5442466	5442464	AAD43357.1	gi|5442466|gb|AAD43357.1| nonstructural polyprotein [Venezuelan equine encephalitis virus]
32	AAAACT.GCAGTG	G	6185 R	240832	A	GCC	2039	TASF	5442466	5442464	AAD43357.1	gi|5442466|gb|AAD43357.1| nonstructural polyprotein [Venezuelan equine encephalitis virus]
32	AAAACT.GCAGTG	G	6164 R	242959	A	GCC	2039	TASF	5442466	5442464	AAD43357.1	gi|5442466|gb|AAD43357.1| nonstructural polyprotein [Venezuelan equine encephalitis virus]
32	AAAACT.GCAGTG	G	6161 R	243937	A	GCC	2039	TASF	5442466	5442464	AAD43357.1	gi|5442466|gb|AAD43357.1| nonstructural polyprotein [Venezuelan equine encephalitis virus]
32	AAAACT.GCAGTG	G	6161 R	243937_gi5442464	A	GCC	2039	TASF	5442466	5442464	AAD43357.1	gi|5442466|gb|AAD43357.1| nonstructural polyprotein [Venezuelan equine encephalitis virus]
32	AAAACT.GCAGTG	G	6185 R	251641	A	GCC	2039	TASF	5442466	5442464	AAD43357.1	gi|5442466|gb|AAD43357.1| nonstructural polyprotein [Venezuelan equine encephalitis virus]
32	AAAACT.GCAGTG	G	6152 R	254934	A	GCC	2039	TASF	5442466	5442464	AAD43357.1	gi|5442466|gb|AAD43357.1| nonstructural polyprotein [Venezuelan equine encephalitis virus]
32	AAAACT.GCAGTG	G	6152 R	254934_gi62824833	A	GCC	2039	TASF	5442466	5442464	AAD43357.1	gi|5442466|gb|AAD43357.1| nonstructural polyprotein [Venezuelan equine encephalitis virus]
32	AAAACT.GCAGTG	G	6144 R	255010	A	GCC	2039	TASF	5442466	5442464	AAD43357.1	gi|5442466|gb|AAD43357.1| nonstructural polyprotein [Venezuelan equine encephalitis virus]
32	AAAACT.GCAGTG	G	6144 R	255010_gi62836644	A	GCC	2039	TASF	5442466	5442464	AAD43357.1	gi|5442466|gb|AAD43357.1| nonstructural polyprotein [Venezuelan equine encephalitis virus]
32	AAAACT.GCAGTG	G	6185 R	306425	A	GCC	2039	TASF	5442466	5442464	AAD43357.1	gi|5442466|gb|AAD43357.1| nonstructural polyprotein [Venezuelan equine encephalitis virus]
32	AAAACT.GCAGTG	G	6185 R	307537	A	GCC	2039	TASF	5442466	5442464	AAD43357.1	gi|5442466|gb|AAD43357.1| nonstructural polyprotein [Venezuelan equine encephalitis virus]
32	AAAACT.GCAGTG	G	6179 R	309506	A	GCC	2039	TASF	5442466	5442464	AAD43357.1	gi|5442466|gb|AAD43357.1| nonstructural polyprotein [Venezuelan equine encephalitis virus]
32	AAAACT.GCAGTG	G	6147 R	309572	A	GCC	2039	TASF	5442466	5442464	AAD43357.1	gi|5442466|gb|AAD43357.1| nonstructural polyprotein [Venezuelan equine encephalitis virus]
32	AAAACT.GCAGTG	G	6185 R	334250	A	GCC	2039	TASF	5442466	5442464	AAD43357.1	gi|5442466|gb|AAD43357.1| nonstructural polyprotein [Venezuelan equine encephalitis virus]
32	AAAACT.GCAGTG	G	6182 R	335733	A	GCC	2039	TASF	5442466	5442464	AAD43357.1	gi|5442466|gb|AAD43357.1| nonstructural polyprotein [Venezuelan equine encephalitis virus]
32	AAAACT.GCAGTG	G	6161 R	3880	A	GCC	2039	TASF	5442466	5442464	AAD43357.1	gi|5442466|gb|AAD43357.1| nonstructural polyprotein [Venezuelan equine encephalitis virus]
32	AAAACT.GCAGTG	G	6161 R	3880_gi323706	A	GCC	2039	TASF	5442466	5442464	AAD43357.1	gi|5442466|gb|AAD43357.1| nonstructural polyprotein [Venezuelan equine encephalitis virus]
32	AAAACT.GCAGTG	G	6165 R	3908	A	GCC	2039	TASF	5442466	5442464	AAD43357.1	gi|5442466|gb|AAD43357.1| nonstructural polyprotein [Venezuelan equine encephalitis virus]
32	AAAACT.GCAGTG	G	6165 R	3908_gi20800454	A	GCC	2039	TASF	5442466	5442464	AAD43357.1	gi|5442466|gb|AAD43357.1| nonstructural polyprotein [Venezuelan equine encephalitis virus]
32	AAAACT.GCAGTG	G	6185 R	4840	A	GCC	2039	TASF	5442466	5442464	AAD43357.1	gi|5442466|gb|AAD43357.1| nonstructural polyprotein [Venezuelan equine encephalitis virus]
32	AAAACT.GCAGTG	G	6166 R	59001	A	GCC	2039	TASF	5442466	5442464	AAD43357.1	gi|5442466|gb|AAD43357.1| nonstructural polyprotein [Venezuelan equine encephalitis virus]
32	AAAACT.GCAGTG	G	6165 R	6119	A	GCC	2039	TASF	5442466	5442464	AAD43357.1	gi|5442466|gb|AAD43357.1| nonstructural polyprotein [Venezuelan equine encephalitis virus]
32	AAAACT.GCAGTG	G	6165 R	6119_gi20800451	A	GCC	2039	TASF	5442466	5442464	AAD43357.1	gi|5442466|gb|AAD43357.1| nonstructural polyprotein [Venezuelan equine encephalitis virus]
32	AAAACT.GCAGTG	G	6161 R	66457	A	GCC	2039	TASF	5442466	5442464	AAD43357.1	gi|5442466|gb|AAD43357.1| nonstructural polyprotein [Venezuelan equine encephalitis virus]
32	AAAACT.GCAGTG	G	6161 R	66457_gi5442461	A	GCC	2039	TASF	5442466	5442464	AAD43357.1	gi|5442466|gb|AAD43357.1| nonstructural polyprotein [Venezuelan equine encephalitis virus]
32	AAAACT.GCAGTG	G	6161 R	66637	A	GCC	2039	TASF	5442466	5442464	AAD43357.1	gi|5442466|gb|AAD43357.1| nonstructural polyprotein [Venezuelan equine encephalitis virus]
32	AAAACT.GCAGTG	G	6161 R	66637_gi5442458	A	GCC	2039	TASF	5442466	5442464	AAD43357.1	gi|5442466|gb|AAD43357.1| nonstructural polyprotein [Venezuelan equine encephalitis virus]
32	AAAACT.GCAGTG	G	6185 R	69Z1	A	GCC	2039	TASF	5442466	5442464	AAD43357.1	gi|5442466|gb|AAD43357.1| nonstructural polyprotein [Venezuelan equine encephalitis virus]
32	AAAACT.GCAGTG	G	6185 R	70U1134	A	GCC	2039	TASF	5442466	5442464	AAD43357.1	gi|5442466|gb|AAD43357.1| nonstructural polyprotein [Venezuelan equine encephalitis virus]
32	AAAACT.GCAGTG	G	6185 R	71-180_gi3249013	A	GCC	2039	TASF	5442466	5442464	AAD43357.1	gi|5442466|gb|AAD43357.1| nonstructural polyprotein [Venezuelan equine encephalitis virus]
32	AAAACT.GCAGTG	G	6185 R	71_180	A	GCC	2039	TASF	5442466	5442464	AAD43357.1	gi|5442466|gb|AAD43357.1| nonstructural polyprotein [Venezuelan equine encephalitis virus]
32	AAAACT.GCAGTG	G	6185 R	75D143	A	GCC	2039	TASF	5442466	5442464	AAD43357.1	gi|5442466|gb|AAD43357.1| nonstructural polyprotein [Venezuelan equine encephalitis virus]
32	AAAACT.GCAGTG	G	6178 R	8138	A	GCC	2039	TASF	5442466	5442464	AAD43357.1	gi|5442466|gb|AAD43357.1| nonstructural polyprotein [Venezuelan equine encephalitis virus]
32	AAAACT.GCAGTG	G	6182 R	83U434	A	GCC	2039	TASF	5442466	5442464	AAD43357.1	gi|5442466|gb|AAD43357.1| nonstructural polyprotein [Venezuelan equine encephalitis virus]
32	AAAACT.GCAGTG	G	6182 R	83U434_gi5442471	A	GCC	2039	TASF	5442466	5442464	AAD43357.1	gi|5442466|gb|AAD43357.1| nonstructural polyprotein [Venezuelan equine encephalitis virus]
32	AAAACT.GCAGTG	G	6185 R	97Co42	A	GCC	2039	TASF	5442466	5442464	AAD43357.1	gi|5442466|gb|AAD43357.1| nonstructural polyprotein [Venezuelan equine encephalitis virus]
32	AAAACT.GCAGTG	G	6182 R	993MM304-1	A	GCC	2039	TASF	5442466	5442464	AAD43357.1	gi|5442466|gb|AAD43357.1| nonstructural polyprotein [Venezuelan equine encephalitis virus]
32	AAAACT.GCAGTG	G	6185 R	Beck_Wycoff	A	GCC	2039	TASF	5442466	5442464	AAD43357.1	gi|5442466|gb|AAD43357.1| nonstructural polyprotein [Venezuelan equine encephalitis virus]
32	AAAACT.GCAGTG	G	6185 R	Co97	A	GCC	2039	TASF	5442466	5442464	AAD43357.1	gi|5442466|gb|AAD43357.1| nonstructural polyprotein [Venezuelan equine encephalitis virus]
32	AAAACT.GCAGTG	G	6177 R	CoAn5384	A	GCC	2039	TASF	5442466	5442464	AAD43357.1	gi|5442466|gb|AAD43357.1| nonstructural polyprotein [Venezuelan equine encephalitis virus]
32	AAAACT.GCAGTG	G	6185 R	CoAn59145	A	GCC	2039	TASF	5442466	5442464	AAD43357.1	gi|5442466|gb|AAD43357.1| nonstructural polyprotein [Venezuelan equine encephalitis virus]
32	AAAACT.GCAGTG	G	6180 R	FSE507	A	GCC	2039	TASF	5442466	5442464	AAD43357.1	gi|5442466|gb|AAD43357.1| nonstructural polyprotein [Venezuelan equine encephalitis virus]
32	AAAACT.GCAGTG	G	6180 R	HojaRedonda	A	GCC	2039	TASF	5442466	5442464	AAD43357.1	gi|5442466|gb|AAD43357.1| nonstructural polyprotein [Venezuelan equine encephalitis virus]
32	AAAACT.GCAGTG	G	6164 R	IQT7460	A	GCC	2039	TASF	5442466	5442464	AAD43357.1	gi|5442466|gb|AAD43357.1| nonstructural polyprotein [Venezuelan equine encephalitis virus]
32	AAAACT.GCAGTG	C	6069 R	MUCV	A	GCG	2039	TASF	5442466	5442464	AAD43357.1	gi|5442466|gb|AAD43357.1| nonstructural polyprotein [Venezuelan equine encephalitis virus]
32	AAAACT.GCAGTG	C	6069 R	MucamboBeAn8_gi4262305	A	GCG	2039	TASF	5442466	5442464	AAD43357.1	gi|5442466|gb|AAD43357.1| nonstructural polyprotein [Venezuelan equine encephalitis virus]
32	AAAACT.GCAGTG	G	6185 R	P676	A	GCC	2039	TASF	5442466	5442464	AAD43357.1	gi|5442466|gb|AAD43357.1| nonstructural polyprotein [Venezuelan equine encephalitis virus]
32	AAAACT.GCAGTG	G	6185 R	PHO127	A	GCC	2039	TASF	5442466	5442464	AAD43357.1	gi|5442466|gb|AAD43357.1| nonstructural polyprotein [Venezuelan equine encephalitis virus]
32	AAAACT.GCAGTG	G	6165 R	PMCHo5	A	GCC	2039	TASF	5442466	5442464	AAD43357.1	gi|5442466|gb|AAD43357.1| nonstructural polyprotein [Venezuelan equine encephalitis virus]
32	AAAACT.GCAGTG	G	6165 R	PMCHo5_gi20800448	A	GCC	2039	TASF	5442466	5442464	AAD43357.1	gi|5442466|gb|AAD43357.1| nonstructural polyprotein [Venezuelan equine encephalitis virus]
32	AAAACT.GCAGTG	G	6185 R	R16905	A	GCC	2039	TASF	5442466	5442464	AAD43357.1	gi|5442466|gb|AAD43357.1| nonstructural polyprotein [Venezuelan equine encephalitis virus]
32	AAAACT.GCAGTG	G	6161 R	SH3	A	GCC	2039	TASF	5442466	5442464	AAD43357.1	gi|5442466|gb|AAD43357.1| nonstructural polyprotein [Venezuelan equine encephalitis virus]
32	AAAACT.GCAGTG	G	6161 R	SH3_gi5442468	A	GCC	2039	TASF	5442466	5442464	AAD43357.1	gi|5442466|gb|AAD43357.1| nonstructural polyprotein [Venezuelan equine encephalitis virus]
32	AAAACT.GCAGTG	G	6185 R	TC-83_gi323714	A	GCC	2039	TASF	5442466	5442464	AAD43357.1	gi|5442466|gb|AAD43357.1| nonstructural polyprotein [Venezuelan equine encephalitis virus]
32	AAAACT.GCAGTG	G	6185 R	TC83	A	GCC	2039	TASF	5442466	5442464	AAD43357.1	gi|5442466|gb|AAD43357.1| nonstructural polyprotein [Venezuelan equine encephalitis virus]
32	AAAACT.GCAGTG	G	6185 R	TrinidadDonkey43	A	GCC	2039	TASF	5442466	5442464	AAD43357.1	gi|5442466|gb|AAD43357.1| nonstructural polyprotein [Venezuelan equine encephalitis virus]
32	AAAACT.GCAGTG	G	6154 R	V178	A	GCC	2039	TASF	5442466	5442464	AAD43357.1	gi|5442466|gb|AAD43357.1| nonstructural polyprotein [Venezuelan equine encephalitis virus]
32	AAAACT.GCAGTG	G	6124 R	V209A	A	GCC	2039	TASF	5442466	5442464	AAD43357.1	gi|5442466|gb|AAD43357.1| nonstructural polyprotein [Venezuelan equine encephalitis virus]
32	AAAACT.GCAGTG	G	6185 R	V3526	A	GCC	2039	TASF	5442466	5442464	AAD43357.1	gi|5442466|gb|AAD43357.1| nonstructural polyprotein [Venezuelan equine encephalitis virus]
32	AAAACT.GCAGTG	G	6185 R	V3526_gi53680681	A	GCC	2039	TASF	5442466	5442464	AAD43357.1	gi|5442466|gb|AAD43357.1| nonstructural polyprotein [Venezuelan equine encephalitis virus]
32	AAAACT.GCAGTG	G	6177 R	VEE_NBACC_454June2010	A	GCC	2039	TASF	5442466	5442464	AAD43357.1	gi|5442466|gb|AAD43357.1| nonstructural polyprotein [Venezuelan equine encephalitis virus]
32	AAAACT.GCAGTG	G	6162 R	ZPC727	A	GCC	2039	TASF	5442466	5442464	AAD43357.1	gi|5442466|gb|AAD43357.1| nonstructural polyprotein [Venezuelan equine encephalitis virus]
32	AAAACT.GCAGTG	G	6162 R	ZPC738	A	GCC	2039	TASF	5442466	5442464	AAD43357.1	gi|5442466|gb|AAD43357.1| nonstructural polyprotein [Venezuelan equine encephalitis virus]
32	AAAACT.GCAGTG	G	6162 R	ZPC738_gi4689187	A	GCC	2039	TASF	5442466	5442464	AAD43357.1	gi|5442466|gb|AAD43357.1| nonstructural polyprotein [Venezuelan equine encephalitis virus]
32	AAAACT.GCAGTG	G	6165 R	gi14549692	A	GCC	2039	TASF	5442466	5442464	AAD43357.1	gi|5442466|gb|AAD43357.1| nonstructural polyprotein [Venezuelan equine encephalitis virus]
32	AAAACT.GCAGTG	G	6185 R	gi323708	A	GCC	2039	TASF	5442466	5442464	AAD43357.1	gi|5442466|gb|AAD43357.1| nonstructural polyprotein [Venezuelan equine encephalitis virus]
32	AAAACT.GCAGTG	G	6185 R	gi4887231	A	GCC	2039	TASF	5442466	5442464	AAD43357.1	gi|5442466|gb|AAD43357.1| nonstructural polyprotein [Venezuelan equine encephalitis virus]
32	AAAACT.GCAGTG	G	6185 R	gi9626526_ref	A	GCC	2039	TASF	5442466	5442464	AAD43357.1	gi|5442466|gb|AAD43357.1| nonstructural polyprotein [Venezuelan equine encephalitis virus]
33	AAAACT.GCCGTG	T	6046 R	71D-1252_gi4262311	A	GCA	2001	TASF	4262312	4262311	AAD14558.1	gi|4262312|gb|AAD14558.1| nonstructural polyprotein [Venezuelan equine encephalitis virus]
33	AAAACT.GCCGTG	T	6046 R	71D_1252	A	GCA	2001	TASF	4262312	4262311	AAD14558.1	gi|4262312|gb|AAD14558.1| nonstructural polyprotein [Venezuelan equine encephalitis virus]
33	AAAACT.GCCGTG	G	6165 R	V198	A	GCC	2001	TASF	4262312	4262311	AAD14558.1	gi|4262312|gb|AAD14558.1| nonstructural polyprotein [Venezuelan equine encephalitis virus]
33	AAAACT.GCCGTG	G	6165 R	gi18152933	A	GCC	2001	TASF	4262312	4262311	AAD14558.1	gi|4262312|gb|AAD14558.1| nonstructural polyprotein [Venezuelan equine encephalitis virus]
34	AAAAGA.ACCCTC	G	1001 R	00SMH264	V	GTC	326	RVSF	5442466	5442464	AAD43357.1	gi|5442466|gb|AAD43357.1| nonstructural polyprotein [Venezuelan equine encephalitis virus]
34	AAAAGA.ACCCTC	G	1023 R	00SMH279	V	GTC	326	RVSF	5442466	5442464	AAD43357.1	gi|5442466|gb|AAD43357.1| nonstructural polyprotein [Venezuelan equine encephalitis virus]
34	AAAAGA.ACCCTC	G	1022 R	00SMM480-11	V	GTC	326	RVSF	5442466	5442464	AAD43357.1	gi|5442466|gb|AAD43357.1| nonstructural polyprotein [Venezuelan equine encephalitis virus]
34	AAAAGA.ACCCTC	G	1018 R	00SMM495-12	V	GTC	326	RVSF	5442466	5442464	AAD43357.1	gi|5442466|gb|AAD43357.1| nonstructural polyprotein [Venezuelan equine encephalitis virus]
34	AAAAGA.ACCCTC	G	1022 R	02_2720_98	V	GTC	326	RVSF	5442466	5442464	AAD43357.1	gi|5442466|gb|AAD43357.1| nonstructural polyprotein [Venezuelan equine encephalitis virus]
34	AAAAGA.ACCCTC	G	1022 R	111-73	V	GTC	326	RVSF	5442466	5442464	AAD43357.1	gi|5442466|gb|AAD43357.1| nonstructural polyprotein [Venezuelan equine encephalitis virus]
34	AAAAGA.ACCCTC	G	1022 R	204381	V	GTC	326	RVSF	5442466	5442464	AAD43357.1	gi|5442466|gb|AAD43357.1| nonstructural polyprotein [Venezuelan equine encephalitis virus]
34	AAAAGA.ACCCTC	G	1008 R	212857	V	GTC	326	RVSF	5442466	5442464	AAD43357.1	gi|5442466|gb|AAD43357.1| nonstructural polyprotein [Venezuelan equine encephalitis virus]
34	AAAAGA.ACCCTC	G	1009 R	213391	V	GTC	326	RVSF	5442466	5442464	AAD43357.1	gi|5442466|gb|AAD43357.1| nonstructural polyprotein [Venezuelan equine encephalitis virus]
34	AAAAGA.ACCCTC	G	1022 R	23647	V	GTC	326	RVSF	5442466	5442464	AAD43357.1	gi|5442466|gb|AAD43357.1| nonstructural polyprotein [Venezuelan equine encephalitis virus]
34	AAAAGA.ACCCTC	G	1022 R	240832	V	GTC	326	RVSF	5442466	5442464	AAD43357.1	gi|5442466|gb|AAD43357.1| nonstructural polyprotein [Venezuelan equine encephalitis virus]
34	AAAAGA.ACCCTC	G	1022 R	242959	V	GTC	326	RVSF	5442466	5442464	AAD43357.1	gi|5442466|gb|AAD43357.1| nonstructural polyprotein [Venezuelan equine encephalitis virus]
34	AAAAGA.ACCCTC	G	1022 R	243937	V	GTC	326	RVSF	5442466	5442464	AAD43357.1	gi|5442466|gb|AAD43357.1| nonstructural polyprotein [Venezuelan equine encephalitis virus]
34	AAAAGA.ACCCTC	G	1022 R	243937_gi5442464	V	GTC	326	RVSF	5442466	5442464	AAD43357.1	gi|5442466|gb|AAD43357.1| nonstructural polyprotein [Venezuelan equine encephalitis virus]
34	AAAAGA.ACCCTC	G	1022 R	251641	V	GTC	326	RVSF	5442466	5442464	AAD43357.1	gi|5442466|gb|AAD43357.1| nonstructural polyprotein [Venezuelan equine encephalitis virus]
34	AAAAGA.ACCCTC	G	989 R	254934	V	GTC	326	RVSF	5442466	5442464	AAD43357.1	gi|5442466|gb|AAD43357.1| nonstructural polyprotein [Venezuelan equine encephalitis virus]
34	AAAAGA.ACCCTC	G	989 R	254934_gi62824833	V	GTC	326	RVSF	5442466	5442464	AAD43357.1	gi|5442466|gb|AAD43357.1| nonstructural polyprotein [Venezuelan equine encephalitis virus]
34	AAAAGA.ACCCTC	G	981 R	255010	V	GTC	326	RVSF	5442466	5442464	AAD43357.1	gi|5442466|gb|AAD43357.1| nonstructural polyprotein [Venezuelan equine encephalitis virus]
34	AAAAGA.ACCCTC	G	981 R	255010_gi62836644	V	GTC	326	RVSF	5442466	5442464	AAD43357.1	gi|5442466|gb|AAD43357.1| nonstructural polyprotein [Venezuelan equine encephalitis virus]
34	AAAAGA.ACCCTC	G	1022 R	306425	V	GTC	326	RVSF	5442466	5442464	AAD43357.1	gi|5442466|gb|AAD43357.1| nonstructural polyprotein [Venezuelan equine encephalitis virus]
34	AAAAGA.ACCCTC	G	1022 R	307537	V	GTC	326	RVSF	5442466	5442464	AAD43357.1	gi|5442466|gb|AAD43357.1| nonstructural polyprotein [Venezuelan equine encephalitis virus]
34	AAAAGA.ACCCTC	G	1022 R	309506	V	GTC	326	RVSF	5442466	5442464	AAD43357.1	gi|5442466|gb|AAD43357.1| nonstructural polyprotein [Venezuelan equine encephalitis virus]
34	AAAAGA.ACCCTC	G	984 R	309572	V	GTC	326	RVSF	5442466	5442464	AAD43357.1	gi|5442466|gb|AAD43357.1| nonstructural polyprotein [Venezuelan equine encephalitis virus]
34	AAAAGA.ACCCTC	G	1022 R	334250	V	GTC	326	RVSF	5442466	5442464	AAD43357.1	gi|5442466|gb|AAD43357.1| nonstructural polyprotein [Venezuelan equine encephalitis virus]
34	AAAAGA.ACCCTC	G	1022 R	335733	V	GTC	326	RVSF	5442466	5442464	AAD43357.1	gi|5442466|gb|AAD43357.1| nonstructural polyprotein [Venezuelan equine encephalitis virus]
34	AAAAGA.ACCCTC	G	1022 R	3880	V	GTC	326	RVSF	5442466	5442464	AAD43357.1	gi|5442466|gb|AAD43357.1| nonstructural polyprotein [Venezuelan equine encephalitis virus]
34	AAAAGA.ACCCTC	G	1022 R	3880_gi323706	V	GTC	326	RVSF	5442466	5442464	AAD43357.1	gi|5442466|gb|AAD43357.1| nonstructural polyprotein [Venezuelan equine encephalitis virus]
34	AAAAGA.ACCCTC	G	1002 R	3908	V	GTC	326	RVSF	5442466	5442464	AAD43357.1	gi|5442466|gb|AAD43357.1| nonstructural polyprotein [Venezuelan equine encephalitis virus]
34	AAAAGA.ACCCTC	G	1002 R	3908_gi20800454	V	GTC	326	RVSF	5442466	5442464	AAD43357.1	gi|5442466|gb|AAD43357.1| nonstructural polyprotein [Venezuelan equine encephalitis virus]
34	AAAAGA.ACCCTC	G	1016 R	474590	V	GTC	326	RVSF	5442466	5442464	AAD43357.1	gi|5442466|gb|AAD43357.1| nonstructural polyprotein [Venezuelan equine encephalitis virus]
34	AAAAGA.ACCCTC	G	1022 R	481460	V	GTC	326	RVSF	5442466	5442464	AAD43357.1	gi|5442466|gb|AAD43357.1| nonstructural polyprotein [Venezuelan equine encephalitis virus]
34	AAAAGA.ACCCTC	G	1022 R	4840	V	GTC	326	RVSF	5442466	5442464	AAD43357.1	gi|5442466|gb|AAD43357.1| nonstructural polyprotein [Venezuelan equine encephalitis virus]
34	AAAAGA.ACCCTC	G	1022 R	484551	V	GTC	326	RVSF	5442466	5442464	AAD43357.1	gi|5442466|gb|AAD43357.1| nonstructural polyprotein [Venezuelan equine encephalitis virus]
34	AAAAGA.ACCCTC	G	1015 R	485029	V	GTC	326	RVSF	5442466	5442464	AAD43357.1	gi|5442466|gb|AAD43357.1| nonstructural polyprotein [Venezuelan equine encephalitis virus]
34	AAAAGA.ACCCTC	G	1003 R	59001	V	GTC	326	RVSF	5442466	5442464	AAD43357.1	gi|5442466|gb|AAD43357.1| nonstructural polyprotein [Venezuelan equine encephalitis virus]
34	AAAAGA.ACCCTC	G	1002 R	6119	V	GTC	326	RVSF	5442466	5442464	AAD43357.1	gi|5442466|gb|AAD43357.1| nonstructural polyprotein [Venezuelan equine encephalitis virus]
34	AAAAGA.ACCCTC	G	1002 R	6119_gi20800451	V	GTC	326	RVSF	5442466	5442464	AAD43357.1	gi|5442466|gb|AAD43357.1| nonstructural polyprotein [Venezuelan equine encephalitis virus]
34	AAAAGA.ACCCTC	G	1022 R	66457	V	GTC	326	RVSF	5442466	5442464	AAD43357.1	gi|5442466|gb|AAD43357.1| nonstructural polyprotein [Venezuelan equine encephalitis virus]
34	AAAAGA.ACCCTC	G	1022 R	66457_gi5442461	V	GTC	326	RVSF	5442466	5442464	AAD43357.1	gi|5442466|gb|AAD43357.1| nonstructural polyprotein [Venezuelan equine encephalitis virus]
34	AAAAGA.ACCCTC	G	1022 R	66637	V	GTC	326	RVSF	5442466	5442464	AAD43357.1	gi|5442466|gb|AAD43357.1| nonstructural polyprotein [Venezuelan equine encephalitis virus]
34	AAAAGA.ACCCTC	G	1022 R	66637_gi5442458	V	GTC	326	RVSF	5442466	5442464	AAD43357.1	gi|5442466|gb|AAD43357.1| nonstructural polyprotein [Venezuelan equine encephalitis virus]
34	AAAAGA.ACCCTC	G	1011 R	67U222	V	GTC	326	RVSF	5442466	5442464	AAD43357.1	gi|5442466|gb|AAD43357.1| nonstructural polyprotein [Venezuelan equine encephalitis virus]
34	AAAAGA.ACCCTC	G	1022 R	69Z1	V	GTC	326	RVSF	5442466	5442464	AAD43357.1	gi|5442466|gb|AAD43357.1| nonstructural polyprotein [Venezuelan equine encephalitis virus]
34	AAAAGA.ACCCTC	G	1022 R	70U1134	V	GTC	326	RVSF	5442466	5442464	AAD43357.1	gi|5442466|gb|AAD43357.1| nonstructural polyprotein [Venezuelan equine encephalitis virus]
34	AAAAGA.ACCCTC	G	1022 R	71-180_gi3249013	V	GTC	326	RVSF	5442466	5442464	AAD43357.1	gi|5442466|gb|AAD43357.1| nonstructural polyprotein [Venezuelan equine encephalitis virus]
34	AAAAGA.ACCCTC	G	1021 R	71D-1252_gi4262311	V	GTC	326	RVSF	5442466	5442464	AAD43357.1	gi|5442466|gb|AAD43357.1| nonstructural polyprotein [Venezuelan equine encephalitis virus]
34	AAAAGA.ACCCTC	G	1021 R	71D_1252	V	GTC	326	RVSF	5442466	5442464	AAD43357.1	gi|5442466|gb|AAD43357.1| nonstructural polyprotein [Venezuelan equine encephalitis virus]
34	AAAAGA.ACCCTC	G	1022 R	71_180	V	GTC	326	RVSF	5442466	5442464	AAD43357.1	gi|5442466|gb|AAD43357.1| nonstructural polyprotein [Venezuelan equine encephalitis virus]
34	AAAAGA.ACCCTC	G	1022 R	75D143	V	GTC	326	RVSF	5442466	5442464	AAD43357.1	gi|5442466|gb|AAD43357.1| nonstructural polyprotein [Venezuelan equine encephalitis virus]
34	AAAAGA.ACCCTC	A	1017 R	76V2561_1	V	GTT	326	RVSF	5442466	5442464	AAD43357.1	gi|5442466|gb|AAD43357.1| nonstructural polyprotein [Venezuelan equine encephalitis virus]
34	AAAAGA.ACCCTC	G	1008 R	8131	V	GTC	326	RVSF	5442466	5442464	AAD43357.1	gi|5442466|gb|AAD43357.1| nonstructural polyprotein [Venezuelan equine encephalitis virus]
34	AAAAGA.ACCCTC	G	1008 R	8131_gi226844695	V	GTC	326	RVSF	5442466	5442464	AAD43357.1	gi|5442466|gb|AAD43357.1| nonstructural polyprotein [Venezuelan equine encephalitis virus]
34	AAAAGA.ACCCTC	G	1015 R	8138	V	GTC	326	RVSF	5442466	5442464	AAD43357.1	gi|5442466|gb|AAD43357.1| nonstructural polyprotein [Venezuelan equine encephalitis virus]
34	AAAAGA.ACCCTC	G	1022 R	83U434	V	GTC	326	RVSF	5442466	5442464	AAD43357.1	gi|5442466|gb|AAD43357.1| nonstructural polyprotein [Venezuelan equine encephalitis virus]
34	AAAAGA.ACCCTC	G	1022 R	83U434_gi5442471	V	GTC	326	RVSF	5442466	5442464	AAD43357.1	gi|5442466|gb|AAD43357.1| nonstructural polyprotein [Venezuelan equine encephalitis virus]
34	AAAAGA.ACCCTC	G	1022 R	903104	V	GTC	326	RVSF	5442466	5442464	AAD43357.1	gi|5442466|gb|AAD43357.1| nonstructural polyprotein [Venezuelan equine encephalitis virus]
34	AAAAGA.ACCCTC	G	1022 R	97Co42	V	GTC	326	RVSF	5442466	5442464	AAD43357.1	gi|5442466|gb|AAD43357.1| nonstructural polyprotein [Venezuelan equine encephalitis virus]
34	AAAAGA.ACCCTC	G	1022 R	993MM304-1	V	GTC	326	RVSF	5442466	5442464	AAD43357.1	gi|5442466|gb|AAD43357.1| nonstructural polyprotein [Venezuelan equine encephalitis virus]
34	AAAAGA.ACCCTC	T	1022 R	AG80-663_gi4262320	V	GTA	326	RVSF	5442466	5442464	AAD43357.1	gi|5442466|gb|AAD43357.1| nonstructural polyprotein [Venezuelan equine encephalitis virus]
34	AAAAGA.ACCCTC	T	1022 R	AG80_663	V	GTA	326	RVSF	5442466	5442464	AAD43357.1	gi|5442466|gb|AAD43357.1| nonstructural polyprotein [Venezuelan equine encephalitis virus]
34	AAAAGA.ACCCTC	G	999 R	BT2607	V	GTC	326	RVSF	5442466	5442464	AAD43357.1	gi|5442466|gb|AAD43357.1| nonstructural polyprotein [Venezuelan equine encephalitis virus]
34	AAAAGA.ACCCTC	G	1022 R	Beck_Wycoff	V	GTC	326	RVSF	5442466	5442464	AAD43357.1	gi|5442466|gb|AAD43357.1| nonstructural polyprotein [Venezuelan equine encephalitis virus]
34	AAAAGA.ACCCTC	A	1026 R	CABV	V	GTT	326	RVSF	5442466	5442464	AAD43357.1	gi|5442466|gb|AAD43357.1| nonstructural polyprotein [Venezuelan equine encephalitis virus]
34	AAAAGA.ACCCTC	A	1026 R	CabassouCaAr508_gi4262323	V	GTT	326	RVSF	5442466	5442464	AAD43357.1	gi|5442466|gb|AAD43357.1| nonstructural polyprotein [Venezuelan equine encephalitis virus]
34	AAAAGA.ACCCTC	G	1022 R	Co97	V	GTC	326	RVSF	5442466	5442464	AAD43357.1	gi|5442466|gb|AAD43357.1| nonstructural polyprotein [Venezuelan equine encephalitis virus]
34	AAAAGA.ACCCTC	G	1014 R	CoAn5384	V	GTC	326	RVSF	5442466	5442464	AAD43357.1	gi|5442466|gb|AAD43357.1| nonstructural polyprotein [Venezuelan equine encephalitis virus]
34	AAAAGA.ACCCTC	G	1022 R	CoAn59145	V	GTC	326	RVSF	5442466	5442464	AAD43357.1	gi|5442466|gb|AAD43357.1| nonstructural polyprotein [Venezuelan equine encephalitis virus]
34	AAAAGA.ACCCTC	A	1019 R	CoAn9004_1	V	GTT	326	RVSF	5442466	5442464	AAD43357.1	gi|5442466|gb|AAD43357.1| nonstructural polyprotein [Venezuelan equine encephalitis virus]
34	AAAAGA.ACCCTC	G	1021 R	EVEV	V	GTC	326	RVSF	5442466	5442464	AAD43357.1	gi|5442466|gb|AAD43357.1| nonstructural polyprotein [Venezuelan equine encephalitis virus]
34	AAAAGA.ACCCTC	G	1021 R	EvergladesFe3-7c_gi4262299	V	GTC	326	RVSF	5442466	5442464	AAD43357.1	gi|5442466|gb|AAD43357.1| nonstructural polyprotein [Venezuelan equine encephalitis virus]
34	AAAAGA.ACCCTC	G	1023 R	FSE507	V	GTC	326	RVSF	5442466	5442464	AAD43357.1	gi|5442466|gb|AAD43357.1| nonstructural polyprotein [Venezuelan equine encephalitis virus]
34	AAAAGA.ACCCTC	G	991 R	GML903843	V	GTC	326	RVSF	5442466	5442464	AAD43357.1	gi|5442466|gb|AAD43357.1| nonstructural polyprotein [Venezuelan equine encephalitis virus]
34	AAAAGA.ACCCTC	G	1017 R	HojaRedonda	V	GTC	326	RVSF	5442466	5442464	AAD43357.1	gi|5442466|gb|AAD43357.1| nonstructural polyprotein [Venezuelan equine encephalitis virus]
34	AAAAGA.ACCCTC	G	1022 R	IQT1098	V	GTC	326	RVSF	5442466	5442464	AAD43357.1	gi|5442466|gb|AAD43357.1| nonstructural polyprotein [Venezuelan equine encephalitis virus]
34	AAAAGA.ACCCTC	G	1022 R	IQT1724	V	GTC	326	RVSF	5442466	5442464	AAD43357.1	gi|5442466|gb|AAD43357.1| nonstructural polyprotein [Venezuelan equine encephalitis virus]
34	AAAAGA.ACCCTC	G	1022 R	IQT3971	V	GTC	326	RVSF	5442466	5442464	AAD43357.1	gi|5442466|gb|AAD43357.1| nonstructural polyprotein [Venezuelan equine encephalitis virus]
34	AAAAGA.ACCCTC	G	1004 R	IQT7460	V	GTC	326	RVSF	5442466	5442464	AAD43357.1	gi|5442466|gb|AAD43357.1| nonstructural polyprotein [Venezuelan equine encephalitis virus]
34	AAAAGA.ACCCTC	G	1020 R	MUCV	V	GTC	326	RVSF	5442466	5442464	AAD43357.1	gi|5442466|gb|AAD43357.1| nonstructural polyprotein [Venezuelan equine encephalitis virus]
34	AAAAGA.ACCCTC	G	1021 R	MenaII	V	GTC	326	RVSF	5442466	5442464	AAD43357.1	gi|5442466|gb|AAD43357.1| nonstructural polyprotein [Venezuelan equine encephalitis virus]
34	AAAAGA.ACCCTC	G	1021 R	MenaII_gi4262302	V	GTC	326	RVSF	5442466	5442464	AAD43357.1	gi|5442466|gb|AAD43357.1| nonstructural polyprotein [Venezuelan equine encephalitis virus]
34	AAAAGA.ACCCTC	G	1020 R	MucamboBeAn8_gi4262305	V	GTC	326	RVSF	5442466	5442464	AAD43357.1	gi|5442466|gb|AAD43357.1| nonstructural polyprotein [Venezuelan equine encephalitis virus]
34	AAAAGA.ACCCTC	G	1022 R	P676	V	GTC	326	RVSF	5442466	5442464	AAD43357.1	gi|5442466|gb|AAD43357.1| nonstructural polyprotein [Venezuelan equine encephalitis virus]
34	AAAAGA.ACCCTC	G	1022 R	PHO127	V	GTC	326	RVSF	5442466	5442464	AAD43357.1	gi|5442466|gb|AAD43357.1| nonstructural polyprotein [Venezuelan equine encephalitis virus]
34	AAAAGA.ACCCTC	A	1020 R	PIXV	V	GTT	326	RVSF	5442466	5442464	AAD43357.1	gi|5442466|gb|AAD43357.1| nonstructural polyprotein [Venezuelan equine encephalitis virus]
34	AAAAGA.ACCCTC	G	1002 R	PMCHo5	V	GTC	326	RVSF	5442466	5442464	AAD43357.1	gi|5442466|gb|AAD43357.1| nonstructural polyprotein [Venezuelan equine encephalitis virus]
34	AAAAGA.ACCCTC	G	1002 R	PMCHo5_gi20800448	V	GTC	326	RVSF	5442466	5442464	AAD43357.1	gi|5442466|gb|AAD43357.1| nonstructural polyprotein [Venezuelan equine encephalitis virus]
34	AAAAGA.ACCCTC	A	1020 R	PixunaBeAr35645_gi4262314	V	GTT	326	RVSF	5442466	5442464	AAD43357.1	gi|5442466|gb|AAD43357.1| nonstructural polyprotein [Venezuelan equine encephalitis virus]
34	AAAAGA.ACCCTC	A	1018 R	R16880	V	GTT	326	RVSF	5442466	5442464	AAD43357.1	gi|5442466|gb|AAD43357.1| nonstructural polyprotein [Venezuelan equine encephalitis virus]
34	AAAAGA.ACCCTC	G	1022 R	R16905	V	GTC	326	RVSF	5442466	5442464	AAD43357.1	gi|5442466|gb|AAD43357.1| nonstructural polyprotein [Venezuelan equine encephalitis virus]
34	AAAAGA.ACCCTC	G	1022 R	SH3	V	GTC	326	RVSF	5442466	5442464	AAD43357.1	gi|5442466|gb|AAD43357.1| nonstructural polyprotein [Venezuelan equine encephalitis virus]
34	AAAAGA.ACCCTC	G	1022 R	SH3_gi5442468	V	GTC	326	RVSF	5442466	5442464	AAD43357.1	gi|5442466|gb|AAD43357.1| nonstructural polyprotein [Venezuelan equine encephalitis virus]
34	AAAAGA.ACCCTC	G	1022 R	TC-83_gi323714	V	GTC	326	RVSF	5442466	5442464	AAD43357.1	gi|5442466|gb|AAD43357.1| nonstructural polyprotein [Venezuelan equine encephalitis virus]
34	AAAAGA.ACCCTC	G	1022 R	TC83	V	GTC	326	RVSF	5442466	5442464	AAD43357.1	gi|5442466|gb|AAD43357.1| nonstructural polyprotein [Venezuelan equine encephalitis virus]
34	AAAAGA.ACCCTC	G	1022 R	TrinidadDonkey43	V	GTC	326	RVSF	5442466	5442464	AAD43357.1	gi|5442466|gb|AAD43357.1| nonstructural polyprotein [Venezuelan equine encephalitis virus]
34	AAAAGA.ACCCTC	G	991 R	V178	V	GTC	326	RVSF	5442466	5442464	AAD43357.1	gi|5442466|gb|AAD43357.1| nonstructural polyprotein [Venezuelan equine encephalitis virus]
34	AAAAGA.ACCCTC	G	1002 R	V198	V	GTC	326	RVSF	5442466	5442464	AAD43357.1	gi|5442466|gb|AAD43357.1| nonstructural polyprotein [Venezuelan equine encephalitis virus]
34	AAAAGA.ACCCTC	G	983 R	V209A	V	GTC	326	RVSF	5442466	5442464	AAD43357.1	gi|5442466|gb|AAD43357.1| nonstructural polyprotein [Venezuelan equine encephalitis virus]
34	AAAAGA.ACCCTC	G	1022 R	V3526	V	GTC	326	RVSF	5442466	5442464	AAD43357.1	gi|5442466|gb|AAD43357.1| nonstructural polyprotein [Venezuelan equine encephalitis virus]
34	AAAAGA.ACCCTC	G	1022 R	V3526_gi53680681	V	GTC	326	RVSF	5442466	5442464	AAD43357.1	gi|5442466|gb|AAD43357.1| nonstructural polyprotein [Venezuelan equine encephalitis virus]
34	AAAAGA.ACCCTC	G	1012 R	VEE_NBACC_454June2010	V	GTC	326	RVSF	5442466	5442464	AAD43357.1	gi|5442466|gb|AAD43357.1| nonstructural polyprotein [Venezuelan equine encephalitis virus]
34	AAAAGA.ACCCTC	G	1023 R	ZPC727	V	GTC	326	RVSF	5442466	5442464	AAD43357.1	gi|5442466|gb|AAD43357.1| nonstructural polyprotein [Venezuelan equine encephalitis virus]
34	AAAAGA.ACCCTC	G	1023 R	ZPC738	V	GTC	326	RVSF	5442466	5442464	AAD43357.1	gi|5442466|gb|AAD43357.1| nonstructural polyprotein [Venezuelan equine encephalitis virus]
34	AAAAGA.ACCCTC	G	1023 R	ZPC738_gi4689187	V	GTC	326	RVSF	5442466	5442464	AAD43357.1	gi|5442466|gb|AAD43357.1| nonstructural polyprotein [Venezuelan equine encephalitis virus]
34	AAAAGA.ACCCTC	G	1002 R	gi14549692	V	GTC	326	RVSF	5442466	5442464	AAD43357.1	gi|5442466|gb|AAD43357.1| nonstructural polyprotein [Venezuelan equine encephalitis virus]
34	AAAAGA.ACCCTC	G	1002 R	gi18152933	V	GTC	326	RVSF	5442466	5442464	AAD43357.1	gi|5442466|gb|AAD43357.1| nonstructural polyprotein [Venezuelan equine encephalitis virus]
34	AAAAGA.ACCCTC	G	1022 R	gi323708	V	GTC	326	RVSF	5442466	5442464	AAD43357.1	gi|5442466|gb|AAD43357.1| nonstructural polyprotein [Venezuelan equine encephalitis virus]
34	AAAAGA.ACCCTC	G	1022 R	gi4887231	V	GTC	326	RVSF	5442466	5442464	AAD43357.1	gi|5442466|gb|AAD43357.1| nonstructural polyprotein [Venezuelan equine encephalitis virus]
34	AAAAGA.ACCCTC	G	1022 R	gi9626526_ref	V	GTC	326	RVSF	5442466	5442464	AAD43357.1	gi|5442466|gb|AAD43357.1| nonstructural polyprotein [Venezuelan equine encephalitis virus]
35	AAAAGA.CAAGCT	A	7824 F	2177B	N	AAC	84	KNK	17865007	17865005	AAL47155.1	gi|17865007|gb|AAL47155.1| structural polyprotein [Venezuelan equine encephalitis virus]
35	AAAAGA.CAAGCT	G	7819 F	63A216	S	AGC	84	KSK	17865007	17865005	AAL47155.1	gi|17865007|gb|AAL47155.1| structural polyprotein [Venezuelan equine encephalitis virus]
35	AAAAGA.CAAGCT	A	7801 F	63Z1	N	AAC	84	KNK	17865007	17865005	AAL47155.1	gi|17865007|gb|AAL47155.1| structural polyprotein [Venezuelan equine encephalitis virus]
35	AAAAGA.CAAGCT	A	7810 F	64U87	N	AAC	84	KNK	17865007	17865005	AAL47155.1	gi|17865007|gb|AAL47155.1| structural polyprotein [Venezuelan equine encephalitis virus]
35	AAAAGA.CAAGCT	A	7802 F	65U206	N	AAC	84	KNK	17865007	17865005	AAL47155.1	gi|17865007|gb|AAL47155.1| structural polyprotein [Venezuelan equine encephalitis virus]
35	AAAAGA.CAAGCT	A	7662 F	66U11	N	AAC	84	KNK	17865007	17865005	AAL47155.1	gi|17865007|gb|AAL47155.1| structural polyprotein [Venezuelan equine encephalitis virus]
35	AAAAGA.CAAGCT	A	7800 F	66U91	N	AAC	84	KNK	17865007	17865005	AAL47155.1	gi|17865007|gb|AAL47155.1| structural polyprotein [Venezuelan equine encephalitis virus]
35	AAAAGA.CAAGCT	A	7819 F	67U201	N	AAC	84	KNK	17865007	17865005	AAL47155.1	gi|17865007|gb|AAL47155.1| structural polyprotein [Venezuelan equine encephalitis virus]
35	AAAAGA.CAAGCT	A	7822 F	67U208	N	AAC	84	KNK	17865007	17865005	AAL47155.1	gi|17865007|gb|AAL47155.1| structural polyprotein [Venezuelan equine encephalitis virus]
35	AAAAGA.CAAGCT	A	7822 F	67U225	N	AAC	84	KNK	17865007	17865005	AAL47155.1	gi|17865007|gb|AAL47155.1| structural polyprotein [Venezuelan equine encephalitis virus]
35	AAAAGA.CAAGCT	A	7798 F	68U200	N	AAC	84	KNK	17865007	17865005	AAL47155.1	gi|17865007|gb|AAL47155.1| structural polyprotein [Venezuelan equine encephalitis virus]
35	AAAAGA.CAAGCT	A	7819 F	68U217	N	AAC	84	KNK	17865007	17865005	AAL47155.1	gi|17865007|gb|AAL47155.1| structural polyprotein [Venezuelan equine encephalitis virus]
35	AAAAGA.CAAGCT	A	7792 F	69U315	N	AAC	84	KNK	17865007	17865005	AAL47155.1	gi|17865007|gb|AAL47155.1| structural polyprotein [Venezuelan equine encephalitis virus]
35	AAAAGA.CAAGCT	A	7816 F	70U55	N	AAC	84	KNK	17865007	17865005	AAL47155.1	gi|17865007|gb|AAL47155.1| structural polyprotein [Venezuelan equine encephalitis virus]
35	AAAAGA.CAAGCT	A	7810 F	70U74	N	AAC	84	KNK	17865007	17865005	AAL47155.1	gi|17865007|gb|AAL47155.1| structural polyprotein [Venezuelan equine encephalitis virus]
35	AAAAGA.CAAGCT	A	7820 F	71U382	N	AAC	84	KNK	17865007	17865005	AAL47155.1	gi|17865007|gb|AAL47155.1| structural polyprotein [Venezuelan equine encephalitis virus]
35	AAAAGA.CAAGCT	A	7816 F	71U384	N	AAC	84	KNK	17865007	17865005	AAL47155.1	gi|17865007|gb|AAL47155.1| structural polyprotein [Venezuelan equine encephalitis virus]
35	AAAAGA.CAAGCT	A	7797 F	72U23	N	AAC	84	KNK	17865007	17865005	AAL47155.1	gi|17865007|gb|AAL47155.1| structural polyprotein [Venezuelan equine encephalitis virus]
35	AAAAGA.CAAGCT	A	7796 F	73U151	N	AAC	84	KNK	17865007	17865005	AAL47155.1	gi|17865007|gb|AAL47155.1| structural polyprotein [Venezuelan equine encephalitis virus]
35	AAAAGA.CAAGCT	A	2219 F	76V2561_3	N	AAC	84	KNK	17865007	17865005	AAL47155.1	gi|17865007|gb|AAL47155.1| structural polyprotein [Venezuelan equine encephalitis virus]
35	AAAAGA.CAAGCT	A	7822 F	77U204	N	AAC	84	KNK	17865007	17865005	AAL47155.1	gi|17865007|gb|AAL47155.1| structural polyprotein [Venezuelan equine encephalitis virus]
35	AAAAGA.CAAGCT	A	7802 F	77U208	N	AAC	84	KNK	17865007	17865005	AAL47155.1	gi|17865007|gb|AAL47155.1| structural polyprotein [Venezuelan equine encephalitis virus]
35	AAAAGA.CAAGCT	A	7813 F	78U202	N	AAC	84	KNK	17865007	17865005	AAL47155.1	gi|17865007|gb|AAL47155.1| structural polyprotein [Venezuelan equine encephalitis virus]
35	AAAAGA.CAAGCT	A	7824 F	79U13	N	AAC	84	KNK	17865007	17865005	AAL47155.1	gi|17865007|gb|AAL47155.1| structural polyprotein [Venezuelan equine encephalitis virus]
35	AAAAGA.CAAGCT	A	7826 F	80U76	N	AAC	84	KNK	17865007	17865005	AAL47155.1	gi|17865007|gb|AAL47155.1| structural polyprotein [Venezuelan equine encephalitis virus]
35	AAAAGA.CAAGCT	A	7826 F	80U76_gi17865005	N	AAC	84	KNK	17865007	17865005	AAL47155.1	gi|17865007|gb|AAL47155.1| structural polyprotein [Venezuelan equine encephalitis virus]
35	AAAAGA.CAAGCT	A	7826 F	CPA152	N	AAC	84	KNK	17865007	17865005	AAL47155.1	gi|17865007|gb|AAL47155.1| structural polyprotein [Venezuelan equine encephalitis virus]
35	AAAAGA.CAAGCT	A	7826 F	CPA152_gi17864993	N	AAC	84	KNK	17865007	17865005	AAL47155.1	gi|17865007|gb|AAL47155.1| structural polyprotein [Venezuelan equine encephalitis virus]
35	AAAAGA.CAAGCT	A	7823 F	CPA201	N	AAC	84	KNK	17865007	17865005	AAL47155.1	gi|17865007|gb|AAL47155.1| structural polyprotein [Venezuelan equine encephalitis virus]
35	AAAAGA.CAAGCT	A	7823 F	CPA201_gi17864999	N	AAC	84	KNK	17865007	17865005	AAL47155.1	gi|17865007|gb|AAL47155.1| structural polyprotein [Venezuelan equine encephalitis virus]
35	AAAAGA.CAAGCT	A	2248 F	CoAn9004_2	N	AAC	84	KNK	17865007	17865005	AAL47155.1	gi|17865007|gb|AAL47155.1| structural polyprotein [Venezuelan equine encephalitis virus]
35	AAAAGA.CAAGCT	A	7826 F	MX01-22	N	AAC	84	KNK	17865007	17865005	AAL47155.1	gi|17865007|gb|AAL47155.1| structural polyprotein [Venezuelan equine encephalitis virus]
35	AAAAGA.CAAGCT	A	7826 F	MX01-22_gi56789993	N	AAC	84	KNK	17865007	17865005	AAL47155.1	gi|17865007|gb|AAL47155.1| structural polyprotein [Venezuelan equine encephalitis virus]
35	AAAAGA.CAAGCT	A	7826 F	MX01-32	N	AAC	84	KNK	17865007	17865005	AAL47155.1	gi|17865007|gb|AAL47155.1| structural polyprotein [Venezuelan equine encephalitis virus]
35	AAAAGA.CAAGCT	A	7816 F	MX03H1	N	AAC	84	KNK	17865007	17865005	AAL47155.1	gi|17865007|gb|AAL47155.1| structural polyprotein [Venezuelan equine encephalitis virus]
35	AAAAGA.CAAGCT	A	7816 F	MX03H2	N	AAC	84	KNK	17865007	17865005	AAL47155.1	gi|17865007|gb|AAL47155.1| structural polyprotein [Venezuelan equine encephalitis virus]
35	AAAAGA.CAAGCT	A	7819 F	MX08H50	N	AAC	84	KNK	17865007	17865005	AAL47155.1	gi|17865007|gb|AAL47155.1| structural polyprotein [Venezuelan equine encephalitis virus]
35	AAAAGA.CAAGCT	A	7819 F	MX08H51	N	AAC	84	KNK	17865007	17865005	AAL47155.1	gi|17865007|gb|AAL47155.1| structural polyprotein [Venezuelan equine encephalitis virus]
35	AAAAGA.CAAGCT	A	7819 F	MX08H53	N	AAC	84	KNK	17865007	17865005	AAL47155.1	gi|17865007|gb|AAL47155.1| structural polyprotein [Venezuelan equine encephalitis virus]
35	AAAAGA.CAAGCT	A	7801 F	MX09-H49	N	AAC	84	KNK	17865007	17865005	AAL47155.1	gi|17865007|gb|AAL47155.1| structural polyprotein [Venezuelan equine encephalitis virus]
35	AAAAGA.CAAGCT	A	7820 F	MX09-H60	N	AAC	84	KNK	17865007	17865005	AAL47155.1	gi|17865007|gb|AAL47155.1| structural polyprotein [Venezuelan equine encephalitis virus]
35	AAAAGA.CAAGCT	A	7819 F	MX09Eq03	N	AAC	84	KNK	17865007	17865005	AAL47155.1	gi|17865007|gb|AAL47155.1| structural polyprotein [Venezuelan equine encephalitis virus]
35	AAAAGA.CAAGCT	A	7819 F	MX09Eq05	N	AAC	84	KNK	17865007	17865005	AAL47155.1	gi|17865007|gb|AAL47155.1| structural polyprotein [Venezuelan equine encephalitis virus]
35	AAAAGA.CAAGCT	A	7821 F	MX09M50	N	AAC	84	KNK	17865007	17865005	AAL47155.1	gi|17865007|gb|AAL47155.1| structural polyprotein [Venezuelan equine encephalitis virus]
35	AAAAGA.CAAGCT	A	7820 F	MX09M51	N	AAC	84	KNK	17865007	17865005	AAL47155.1	gi|17865007|gb|AAL47155.1| structural polyprotein [Venezuelan equine encephalitis virus]
35	AAAAGA.CAAGCT	A	7801 F	MX09M64	N	AAC	84	KNK	17865007	17865005	AAL47155.1	gi|17865007|gb|AAL47155.1| structural polyprotein [Venezuelan equine encephalitis virus]
35	AAAAGA.CAAGCT	A	7816 F	MX10H4	N	AAC	84	KNK	17865007	17865005	AAL47155.1	gi|17865007|gb|AAL47155.1| structural polyprotein [Venezuelan equine encephalitis virus]
35	AAAAGA.CAAGCT	A	7829 F	MX10H91_ARBSP_VEEV_00011	N	AAC	84	KNK	17865007	17865005	AAL47155.1	gi|17865007|gb|AAL47155.1| structural polyprotein [Venezuelan equine encephalitis virus]
35	AAAAGA.CAAGCT	A	7819 F	MX10H91_ARBSP_VEEV_00033	N	AAC	84	KNK	17865007	17865005	AAL47155.1	gi|17865007|gb|AAL47155.1| structural polyprotein [Venezuelan equine encephalitis virus]
35	AAAAGA.CAAGCT	A	7829 F	MX10H94_ARBSP_VEEV_00013	N	AAC	84	KNK	17865007	17865005	AAL47155.1	gi|17865007|gb|AAL47155.1| structural polyprotein [Venezuelan equine encephalitis virus]
35	AAAAGA.CAAGCT	A	7798 F	MX10H94_ARBSP_VEEV_00034	N	AAC	84	KNK	17865007	17865005	AAL47155.1	gi|17865007|gb|AAL47155.1| structural polyprotein [Venezuelan equine encephalitis virus]
35	AAAAGA.CAAGCT	A	7829 F	MX10H95_ARBSP_VEEV_00014	N	AAC	84	KNK	17865007	17865005	AAL47155.1	gi|17865007|gb|AAL47155.1| structural polyprotein [Venezuelan equine encephalitis virus]
35	AAAAGA.CAAGCT	A	7809 F	MX10H95_ARBSP_VEEV_00035	N	AAC	84	KNK	17865007	17865005	AAL47155.1	gi|17865007|gb|AAL47155.1| structural polyprotein [Venezuelan equine encephalitis virus]
35	AAAAGA.CAAGCT	A	7826 F	MX10_91M1	N	AAC	84	KNK	17865007	17865005	AAL47155.1	gi|17865007|gb|AAL47155.1| structural polyprotein [Venezuelan equine encephalitis virus]
35	AAAAGA.CAAGCT	A	7829 F	MX10_91M11	N	AAC	84	KNK	17865007	17865005	AAL47155.1	gi|17865007|gb|AAL47155.1| structural polyprotein [Venezuelan equine encephalitis virus]
35	AAAAGA.CAAGCT	A	7829 F	MX10_91M8	N	AAC	84	KNK	17865007	17865005	AAL47155.1	gi|17865007|gb|AAL47155.1| structural polyprotein [Venezuelan equine encephalitis virus]
35	AAAAGA.CAAGCT	A	7829 F	MX10_94M4	N	AAC	84	KNK	17865007	17865005	AAL47155.1	gi|17865007|gb|AAL47155.1| structural polyprotein [Venezuelan equine encephalitis virus]
35	AAAAGA.CAAGCT	A	7829 F	MX10_94M5	N	AAC	84	KNK	17865007	17865005	AAL47155.1	gi|17865007|gb|AAL47155.1| structural polyprotein [Venezuelan equine encephalitis virus]
35	AAAAGA.CAAGCT	A	7829 F	MX10_94M6	N	AAC	84	KNK	17865007	17865005	AAL47155.1	gi|17865007|gb|AAL47155.1| structural polyprotein [Venezuelan equine encephalitis virus]
35	AAAAGA.CAAGCT	A	7829 F	MX10_95M11	N	AAC	84	KNK	17865007	17865005	AAL47155.1	gi|17865007|gb|AAL47155.1| structural polyprotein [Venezuelan equine encephalitis virus]
35	AAAAGA.CAAGCT	A	7829 F	MX10_95M8	N	AAC	84	KNK	17865007	17865005	AAL47155.1	gi|17865007|gb|AAL47155.1| structural polyprotein [Venezuelan equine encephalitis virus]
35	AAAAGA.CAAGCT	A	7829 F	MX10_95M9	N	AAC	84	KNK	17865007	17865005	AAL47155.1	gi|17865007|gb|AAL47155.1| structural polyprotein [Venezuelan equine encephalitis virus]
35	AAAAGA.CAAGCT	A	7826 F	OAX131	N	AAC	84	KNK	17865007	17865005	AAL47155.1	gi|17865007|gb|AAL47155.1| structural polyprotein [Venezuelan equine encephalitis virus]
35	AAAAGA.CAAGCT	A	7826 F	OAX131_gi17864996	N	AAC	84	KNK	17865007	17865005	AAL47155.1	gi|17865007|gb|AAL47155.1| structural polyprotein [Venezuelan equine encephalitis virus]
35	AAAAGA.CAAGCT	A	7826 F	OAX142	N	AAC	84	KNK	17865007	17865005	AAL47155.1	gi|17865007|gb|AAL47155.1| structural polyprotein [Venezuelan equine encephalitis virus]
35	AAAAGA.CAAGCT	A	7826 F	OAX142_gi17865002	N	AAC	84	KNK	17865007	17865005	AAL47155.1	gi|17865007|gb|AAL47155.1| structural polyprotein [Venezuelan equine encephalitis virus]
35	AAAAGA.CAAGCT	A	4285 F	R16880_2	N	AAC	84	KNK	17865007	17865005	AAL47155.1	gi|17865007|gb|AAL47155.1| structural polyprotein [Venezuelan equine encephalitis virus]
35	AAAAGA.CAAGCT	A	7826 F	gi1144527	N	AAC	84	KNK	17865007	17865005	AAL47155.1	gi|17865007|gb|AAL47155.1| structural polyprotein [Venezuelan equine encephalitis virus]
36	AAAAGA.CATATT	T	11212 F	78V-3531_gi4262317	D	GAT	1202	KDHI	4262319	4262317	AAD14563.1	gi|4262319|gb|AAD14563.1| structural polyprotein [Venezuelan equine encephalitis virus]
36	AAAAGA.CATATT	T	11212 F	78V3531	D	GAT	1202	KDHI	4262319	4262317	AAD14563.1	gi|4262319|gb|AAD14563.1| structural polyprotein [Venezuelan equine encephalitis virus]
36	AAAAGA.CATATT	C	11155 F	97Co42	D	GAC	1202	KDHI	4262319	4262317	AAD14563.1	gi|4262319|gb|AAD14563.1| structural polyprotein [Venezuelan equine encephalitis virus]
37	AAAAGA.CTGGTG	T	2240 F	00SMH264	D	GAT	739	KDLV	5442466	5442464	AAD43357.1	gi|5442466|gb|AAD43357.1| nonstructural polyprotein [Venezuelan equine encephalitis virus]
37	AAAAGA.CTGGTG	T	2262 F	00SMH279	D	GAT	739	KDLV	5442466	5442464	AAD43357.1	gi|5442466|gb|AAD43357.1| nonstructural polyprotein [Venezuelan equine encephalitis virus]
37	AAAAGA.CTGGTG	T	2261 F	00SMM480-11	D	GAT	739	KDLV	5442466	5442464	AAD43357.1	gi|5442466|gb|AAD43357.1| nonstructural polyprotein [Venezuelan equine encephalitis virus]
37	AAAAGA.CTGGTG	T	2257 F	00SMM495-12	D	GAT	739	KDLV	5442466	5442464	AAD43357.1	gi|5442466|gb|AAD43357.1| nonstructural polyprotein [Venezuelan equine encephalitis virus]
37	AAAAGA.CTGGTG	T	2261 F	204381	D	GAT	739	KDLV	5442466	5442464	AAD43357.1	gi|5442466|gb|AAD43357.1| nonstructural polyprotein [Venezuelan equine encephalitis virus]
37	AAAAGA.CTGGTG	C	2247 F	212857	D	GAC	739	KDLV	5442466	5442464	AAD43357.1	gi|5442466|gb|AAD43357.1| nonstructural polyprotein [Venezuelan equine encephalitis virus]
37	AAAAGA.CTGGTG	T	2248 F	213391	D	GAT	739	KDLV	5442466	5442464	AAD43357.1	gi|5442466|gb|AAD43357.1| nonstructural polyprotein [Venezuelan equine encephalitis virus]
37	AAAAGA.CTGGTG	T	2261 F	23647	D	GAT	739	KDLV	5442466	5442464	AAD43357.1	gi|5442466|gb|AAD43357.1| nonstructural polyprotein [Venezuelan equine encephalitis virus]
37	AAAAGA.CTGGTG	T	2261 F	243937	D	GAT	739	KDLV	5442466	5442464	AAD43357.1	gi|5442466|gb|AAD43357.1| nonstructural polyprotein [Venezuelan equine encephalitis virus]
37	AAAAGA.CTGGTG	T	2261 F	243937_gi5442464	D	GAT	739	KDLV	5442466	5442464	AAD43357.1	gi|5442466|gb|AAD43357.1| nonstructural polyprotein [Venezuelan equine encephalitis virus]
37	AAAAGA.CTGGTG	T	2261 F	251641	D	GAT	739	KDLV	5442466	5442464	AAD43357.1	gi|5442466|gb|AAD43357.1| nonstructural polyprotein [Venezuelan equine encephalitis virus]
37	AAAAGA.CTGGTG	T	2228 F	254934	D	GAT	739	KDLV	5442466	5442464	AAD43357.1	gi|5442466|gb|AAD43357.1| nonstructural polyprotein [Venezuelan equine encephalitis virus]
37	AAAAGA.CTGGTG	T	2228 F	254934_gi62824833	D	GAT	739	KDLV	5442466	5442464	AAD43357.1	gi|5442466|gb|AAD43357.1| nonstructural polyprotein [Venezuelan equine encephalitis virus]
37	AAAAGA.CTGGTG	T	2220 F	255010	D	GAT	739	KDLV	5442466	5442464	AAD43357.1	gi|5442466|gb|AAD43357.1| nonstructural polyprotein [Venezuelan equine encephalitis virus]
37	AAAAGA.CTGGTG	T	2220 F	255010_gi62836644	D	GAT	739	KDLV	5442466	5442464	AAD43357.1	gi|5442466|gb|AAD43357.1| nonstructural polyprotein [Venezuelan equine encephalitis virus]
37	AAAAGA.CTGGTG	T	2261 F	306425	D	GAT	739	KDLV	5442466	5442464	AAD43357.1	gi|5442466|gb|AAD43357.1| nonstructural polyprotein [Venezuelan equine encephalitis virus]
37	AAAAGA.CTGGTG	T	2261 F	309506	D	GAT	739	KDLV	5442466	5442464	AAD43357.1	gi|5442466|gb|AAD43357.1| nonstructural polyprotein [Venezuelan equine encephalitis virus]
37	AAAAGA.CTGGTG	T	2261 F	334250	D	GAT	739	KDLV	5442466	5442464	AAD43357.1	gi|5442466|gb|AAD43357.1| nonstructural polyprotein [Venezuelan equine encephalitis virus]
37	AAAAGA.CTGGTG	T	2261 F	335733	D	GAT	739	KDLV	5442466	5442464	AAD43357.1	gi|5442466|gb|AAD43357.1| nonstructural polyprotein [Venezuelan equine encephalitis virus]
37	AAAAGA.CTGGTG	T	2241 F	3908	D	GAT	739	KDLV	5442466	5442464	AAD43357.1	gi|5442466|gb|AAD43357.1| nonstructural polyprotein [Venezuelan equine encephalitis virus]
37	AAAAGA.CTGGTG	T	2241 F	3908_gi20800454	D	GAT	739	KDLV	5442466	5442464	AAD43357.1	gi|5442466|gb|AAD43357.1| nonstructural polyprotein [Venezuelan equine encephalitis virus]
37	AAAAGA.CTGGTG	C	2255 F	474590	D	GAC	739	KDLV	5442466	5442464	AAD43357.1	gi|5442466|gb|AAD43357.1| nonstructural polyprotein [Venezuelan equine encephalitis virus]
37	AAAAGA.CTGGTG	C	2261 F	481460	D	GAC	739	KDLV	5442466	5442464	AAD43357.1	gi|5442466|gb|AAD43357.1| nonstructural polyprotein [Venezuelan equine encephalitis virus]
37	AAAAGA.CTGGTG	C	2261 F	484551	D	GAC	739	KDLV	5442466	5442464	AAD43357.1	gi|5442466|gb|AAD43357.1| nonstructural polyprotein [Venezuelan equine encephalitis virus]
37	AAAAGA.CTGGTG	C	2254 F	485029	D	GAC	739	KDLV	5442466	5442464	AAD43357.1	gi|5442466|gb|AAD43357.1| nonstructural polyprotein [Venezuelan equine encephalitis virus]
37	AAAAGA.CTGGTG	T	2241 F	6119	D	GAT	739	KDLV	5442466	5442464	AAD43357.1	gi|5442466|gb|AAD43357.1| nonstructural polyprotein [Venezuelan equine encephalitis virus]
37	AAAAGA.CTGGTG	T	2241 F	6119_gi20800451	D	GAT	739	KDLV	5442466	5442464	AAD43357.1	gi|5442466|gb|AAD43357.1| nonstructural polyprotein [Venezuelan equine encephalitis virus]
37	AAAAGA.CTGGTG	T	2261 F	66457	D	GAT	739	KDLV	5442466	5442464	AAD43357.1	gi|5442466|gb|AAD43357.1| nonstructural polyprotein [Venezuelan equine encephalitis virus]
37	AAAAGA.CTGGTG	T	2261 F	66457_gi5442461	D	GAT	739	KDLV	5442466	5442464	AAD43357.1	gi|5442466|gb|AAD43357.1| nonstructural polyprotein [Venezuelan equine encephalitis virus]
37	AAAAGA.CTGGTG	T	2261 F	66637	D	GAT	739	KDLV	5442466	5442464	AAD43357.1	gi|5442466|gb|AAD43357.1| nonstructural polyprotein [Venezuelan equine encephalitis virus]
37	AAAAGA.CTGGTG	T	2261 F	66637_gi5442458	D	GAT	739	KDLV	5442466	5442464	AAD43357.1	gi|5442466|gb|AAD43357.1| nonstructural polyprotein [Venezuelan equine encephalitis virus]
37	AAAAGA.CTGGTG	T	2261 F	70U1134	D	GAT	739	KDLV	5442466	5442464	AAD43357.1	gi|5442466|gb|AAD43357.1| nonstructural polyprotein [Venezuelan equine encephalitis virus]
37	AAAAGA.CTGGTG	T	2261 F	75D143	D	GAT	739	KDLV	5442466	5442464	AAD43357.1	gi|5442466|gb|AAD43357.1| nonstructural polyprotein [Venezuelan equine encephalitis virus]
37	AAAAGA.CTGGTG	T	2261 F	83U434	D	GAT	739	KDLV	5442466	5442464	AAD43357.1	gi|5442466|gb|AAD43357.1| nonstructural polyprotein [Venezuelan equine encephalitis virus]
37	AAAAGA.CTGGTG	T	2261 F	83U434_gi5442471	D	GAT	739	KDLV	5442466	5442464	AAD43357.1	gi|5442466|gb|AAD43357.1| nonstructural polyprotein [Venezuelan equine encephalitis virus]
37	AAAAGA.CTGGTG	C	2261 F	903104	D	GAC	739	KDLV	5442466	5442464	AAD43357.1	gi|5442466|gb|AAD43357.1| nonstructural polyprotein [Venezuelan equine encephalitis virus]
37	AAAAGA.CTGGTG	T	2261 F	97Co42	D	GAT	739	KDLV	5442466	5442464	AAD43357.1	gi|5442466|gb|AAD43357.1| nonstructural polyprotein [Venezuelan equine encephalitis virus]
37	AAAAGA.CTGGTG	T	2261 F	993MM304-1	D	GAT	739	KDLV	5442466	5442464	AAD43357.1	gi|5442466|gb|AAD43357.1| nonstructural polyprotein [Venezuelan equine encephalitis virus]
37	AAAAGA.CTGGTG	T	2261 F	Co97	D	GAT	739	KDLV	5442466	5442464	AAD43357.1	gi|5442466|gb|AAD43357.1| nonstructural polyprotein [Venezuelan equine encephalitis virus]
37	AAAAGA.CTGGTG	T	2261 F	CoAn59145	D	GAT	739	KDLV	5442466	5442464	AAD43357.1	gi|5442466|gb|AAD43357.1| nonstructural polyprotein [Venezuelan equine encephalitis virus]
37	AAAAGA.CTGGTG	T	2262 F	FSE507	D	GAT	739	KDLV	5442466	5442464	AAD43357.1	gi|5442466|gb|AAD43357.1| nonstructural polyprotein [Venezuelan equine encephalitis virus]
37	AAAAGA.CTGGTG	C	2230 F	GML903843	D	GAC	739	KDLV	5442466	5442464	AAD43357.1	gi|5442466|gb|AAD43357.1| nonstructural polyprotein [Venezuelan equine encephalitis virus]
37	AAAAGA.CTGGTG	T	2261 F	P676	D	GAT	739	KDLV	5442466	5442464	AAD43357.1	gi|5442466|gb|AAD43357.1| nonstructural polyprotein [Venezuelan equine encephalitis virus]
37	AAAAGA.CTGGTG	T	2261 F	PHO127	D	GAT	739	KDLV	5442466	5442464	AAD43357.1	gi|5442466|gb|AAD43357.1| nonstructural polyprotein [Venezuelan equine encephalitis virus]
37	AAAAGA.CTGGTG	T	2241 F	PMCHo5	D	GAT	739	KDLV	5442466	5442464	AAD43357.1	gi|5442466|gb|AAD43357.1| nonstructural polyprotein [Venezuelan equine encephalitis virus]
37	AAAAGA.CTGGTG	T	2241 F	PMCHo5_gi20800448	D	GAT	739	KDLV	5442466	5442464	AAD43357.1	gi|5442466|gb|AAD43357.1| nonstructural polyprotein [Venezuelan equine encephalitis virus]
37	AAAAGA.CTGGTG	T	2261 F	SH3	D	GAT	739	KDLV	5442466	5442464	AAD43357.1	gi|5442466|gb|AAD43357.1| nonstructural polyprotein [Venezuelan equine encephalitis virus]
37	AAAAGA.CTGGTG	T	2261 F	SH3_gi5442468	D	GAT	739	KDLV	5442466	5442464	AAD43357.1	gi|5442466|gb|AAD43357.1| nonstructural polyprotein [Venezuelan equine encephalitis virus]
37	AAAAGA.CTGGTG	T	2230 F	V178	D	GAT	739	KDLV	5442466	5442464	AAD43357.1	gi|5442466|gb|AAD43357.1| nonstructural polyprotein [Venezuelan equine encephalitis virus]
37	AAAAGA.CTGGTG	T	2241 F	V198	D	GAT	739	KDLV	5442466	5442464	AAD43357.1	gi|5442466|gb|AAD43357.1| nonstructural polyprotein [Venezuelan equine encephalitis virus]
37	AAAAGA.CTGGTG	T	2222 F	V209A	D	GAT	739	KDLV	5442466	5442464	AAD43357.1	gi|5442466|gb|AAD43357.1| nonstructural polyprotein [Venezuelan equine encephalitis virus]
37	AAAAGA.CTGGTG	T	2262 F	ZPC727	D	GAT	739	KDLV	5442466	5442464	AAD43357.1	gi|5442466|gb|AAD43357.1| nonstructural polyprotein [Venezuelan equine encephalitis virus]
37	AAAAGA.CTGGTG	T	2262 F	ZPC738	D	GAT	739	KDLV	5442466	5442464	AAD43357.1	gi|5442466|gb|AAD43357.1| nonstructural polyprotein [Venezuelan equine encephalitis virus]
37	AAAAGA.CTGGTG	T	2262 F	ZPC738_gi4689187	D	GAT	739	KDLV	5442466	5442464	AAD43357.1	gi|5442466|gb|AAD43357.1| nonstructural polyprotein [Venezuelan equine encephalitis virus]
37	AAAAGA.CTGGTG	T	2241 F	gi14549692	D	GAT	739	KDLV	5442466	5442464	AAD43357.1	gi|5442466|gb|AAD43357.1| nonstructural polyprotein [Venezuelan equine encephalitis virus]
37	AAAAGA.CTGGTG	T	2241 F	gi18152933	D	GAT	739	KDLV	5442466	5442464	AAD43357.1	gi|5442466|gb|AAD43357.1| nonstructural polyprotein [Venezuelan equine encephalitis virus]
37	AAAAGA.CTGGTG	T	2261 F	gi9626526_ref	D	GAT	739	KDLV	5442466	5442464	AAD43357.1	gi|5442466|gb|AAD43357.1| nonstructural polyprotein [Venezuelan equine encephalitis virus]
38	AAAAGA.GAATTA	A	5816 F	00SMH264	E	GAA	1931	KEEL	3249014	3249013	AAC24033.1	gi|3249014|gb|AAC24033.1| nonstructural polyprotein [Venezuelan equine encephalitis virus]
38	AAAAGA.GAATTA	A	5816 F	02_2720_98	E	GAA	1931	KEEL	3249014	3249013	AAC24033.1	gi|3249014|gb|AAC24033.1| nonstructural polyprotein [Venezuelan equine encephalitis virus]
38	AAAAGA.GAATTA	A	5837 F	111-73	E	GAA	1931	KEEL	3249014	3249013	AAC24033.1	gi|3249014|gb|AAC24033.1| nonstructural polyprotein [Venezuelan equine encephalitis virus]
38	AAAAGA.GAATTA	G	5791 F	213391	E	GAG	1931	KEEL	3249014	3249013	AAC24033.1	gi|3249014|gb|AAC24033.1| nonstructural polyprotein [Venezuelan equine encephalitis virus]
38	AAAAGA.GAATTA	A	5837 F	69Z1	E	GAA	1931	KEEL	3249014	3249013	AAC24033.1	gi|3249014|gb|AAC24033.1| nonstructural polyprotein [Venezuelan equine encephalitis virus]
38	AAAAGA.GAATTA	A	5837 F	71-180_gi3249013	E	GAA	1931	KEEL	3249014	3249013	AAC24033.1	gi|3249014|gb|AAC24033.1| nonstructural polyprotein [Venezuelan equine encephalitis virus]
38	AAAAGA.GAATTA	A	5837 F	71_180	E	GAA	1931	KEEL	3249014	3249013	AAC24033.1	gi|3249014|gb|AAC24033.1| nonstructural polyprotein [Venezuelan equine encephalitis virus]
38	AAAAGA.GAATTA	A	5823 F	8131	E	GAA	1931	KEEL	3249014	3249013	AAC24033.1	gi|3249014|gb|AAC24033.1| nonstructural polyprotein [Venezuelan equine encephalitis virus]
38	AAAAGA.GAATTA	A	5823 F	8131_gi226844695	E	GAA	1931	KEEL	3249014	3249013	AAC24033.1	gi|3249014|gb|AAC24033.1| nonstructural polyprotein [Venezuelan equine encephalitis virus]
38	AAAAGA.GAATTA	A	5837 F	Beck_Wycoff	E	GAA	1931	KEEL	3249014	3249013	AAC24033.1	gi|3249014|gb|AAC24033.1| nonstructural polyprotein [Venezuelan equine encephalitis virus]
38	AAAAGA.GAATTA	A	5829 F	CoAn5384	E	GAA	1931	KEEL	3249014	3249013	AAC24033.1	gi|3249014|gb|AAC24033.1| nonstructural polyprotein [Venezuelan equine encephalitis virus]
38	AAAAGA.GAATTA	A	5832 F	HojaRedonda	E	GAA	1931	KEEL	3249014	3249013	AAC24033.1	gi|3249014|gb|AAC24033.1| nonstructural polyprotein [Venezuelan equine encephalitis virus]
38	AAAAGA.GAATTA	A	5837 F	IQT1098	E	GAA	1931	KEEL	3249014	3249013	AAC24033.1	gi|3249014|gb|AAC24033.1| nonstructural polyprotein [Venezuelan equine encephalitis virus]
38	AAAAGA.GAATTA	A	5837 F	IQT1724	E	GAA	1931	KEEL	3249014	3249013	AAC24033.1	gi|3249014|gb|AAC24033.1| nonstructural polyprotein [Venezuelan equine encephalitis virus]
38	AAAAGA.GAATTA	A	5813 F	IQT3971	E	GAA	1931	KEEL	3249014	3249013	AAC24033.1	gi|3249014|gb|AAC24033.1| nonstructural polyprotein [Venezuelan equine encephalitis virus]
38	AAAAGA.GAATTA	A	5837 F	TC-83_gi323714	E	GAA	1931	KEEL	3249014	3249013	AAC24033.1	gi|3249014|gb|AAC24033.1| nonstructural polyprotein [Venezuelan equine encephalitis virus]
38	AAAAGA.GAATTA	A	5837 F	TC83	E	GAA	1931	KEEL	3249014	3249013	AAC24033.1	gi|3249014|gb|AAC24033.1| nonstructural polyprotein [Venezuelan equine encephalitis virus]
38	AAAAGA.GAATTA	A	5837 F	TrinidadDonkey43	E	GAA	1931	KEEL	3249014	3249013	AAC24033.1	gi|3249014|gb|AAC24033.1| nonstructural polyprotein [Venezuelan equine encephalitis virus]
38	AAAAGA.GAATTA	A	5837 F	V3526	E	GAA	1931	KEEL	3249014	3249013	AAC24033.1	gi|3249014|gb|AAC24033.1| nonstructural polyprotein [Venezuelan equine encephalitis virus]
38	AAAAGA.GAATTA	A	5837 F	V3526_gi53680681	E	GAA	1931	KEEL	3249014	3249013	AAC24033.1	gi|3249014|gb|AAC24033.1| nonstructural polyprotein [Venezuelan equine encephalitis virus]
38	AAAAGA.GAATTA	A	5829 F	VEE_NBACC_454June2010	E	GAA	1931	KEEL	3249014	3249013	AAC24033.1	gi|3249014|gb|AAC24033.1| nonstructural polyprotein [Venezuelan equine encephalitis virus]
38	AAAAGA.GAATTA	A	5837 F	gi323708	E	GAA	1931	KEEL	3249014	3249013	AAC24033.1	gi|3249014|gb|AAC24033.1| nonstructural polyprotein [Venezuelan equine encephalitis virus]
38	AAAAGA.GAATTA	A	5837 F	gi4887231	E	GAA	1931	KEEL	3249014	3249013	AAC24033.1	gi|3249014|gb|AAC24033.1| nonstructural polyprotein [Venezuelan equine encephalitis virus]
39	AAAAGA.GACTTG	T	2685 F	64U87	D	GAT	887	KDDL	4262303	4262302	AAD14552.1	gi|4262303|gb|AAD14552.1| nonstructural polyprotein [Venezuelan equine encephalitis virus]
39	AAAAGA.GACTTG	G	2682 F	BT2607	E	GAG	887	KEDL	4262303	4262302	AAD14552.1	gi|4262303|gb|AAD14552.1| nonstructural polyprotein [Venezuelan equine encephalitis virus]
39	AAAAGA.GACTTG	G	2704 F	MenaII	E	GAG	887	KEDL	4262303	4262302	AAD14552.1	gi|4262303|gb|AAD14552.1| nonstructural polyprotein [Venezuelan equine encephalitis virus]
39	AAAAGA.GACTTG	G	2704 F	MenaII_gi4262302	E	GAG	887	KEDL	4262303	4262302	AAD14552.1	gi|4262303|gb|AAD14552.1| nonstructural polyprotein [Venezuelan equine encephalitis virus]
40	AAAAGA.GCAACA	A	11003 F	00SMH279	A	GCT	1733	VASF	4262309	4262308	AAD14556.1	gi|4262309|gb|AAD14556.1| nonstructural polyprotein [Venezuelan equine encephalitis virus]
40	AAAAGA.GCAACA	G	5242 R	TONV	A	GCC	1733	VASF	4262309	4262308	AAD14556.1	gi|4262309|gb|AAD14556.1| nonstructural polyprotein [Venezuelan equine encephalitis virus]
40	AAAAGA.GCAACA	G	5242 R	TonateCaAn410d_gi4262308	A	GCC	1733	VASF	4262309	4262308	AAD14556.1	gi|4262309|gb|AAD14556.1| nonstructural polyprotein [Venezuelan equine encephalitis virus]
41	AAAAGA.TATAAG	A	1214 F	00SMH264	E	GAA	397	KEYK	5442466	5442464	AAD43357.1	gi|5442466|gb|AAD43357.1| nonstructural polyprotein [Venezuelan equine encephalitis virus]
41	AAAAGA.TATAAG	A	1236 F	00SMH279	E	GAA	397	KEYK	5442466	5442464	AAD43357.1	gi|5442466|gb|AAD43357.1| nonstructural polyprotein [Venezuelan equine encephalitis virus]
41	AAAAGA.TATAAG	A	1235 F	00SMM480-11	E	GAA	397	KEYK	5442466	5442464	AAD43357.1	gi|5442466|gb|AAD43357.1| nonstructural polyprotein [Venezuelan equine encephalitis virus]
41	AAAAGA.TATAAG	A	1231 F	00SMM495-12	E	GAA	397	KEYK	5442466	5442464	AAD43357.1	gi|5442466|gb|AAD43357.1| nonstructural polyprotein [Venezuelan equine encephalitis virus]
41	AAAAGA.TATAAG	A	1235 F	23647	E	GAA	397	KEYK	5442466	5442464	AAD43357.1	gi|5442466|gb|AAD43357.1| nonstructural polyprotein [Venezuelan equine encephalitis virus]
41	AAAAGA.TATAAG	A	1235 F	243937	E	GAA	397	KEYK	5442466	5442464	AAD43357.1	gi|5442466|gb|AAD43357.1| nonstructural polyprotein [Venezuelan equine encephalitis virus]
41	AAAAGA.TATAAG	A	1235 F	243937_gi5442464	E	GAA	397	KEYK	5442466	5442464	AAD43357.1	gi|5442466|gb|AAD43357.1| nonstructural polyprotein [Venezuelan equine encephalitis virus]
41	AAAAGA.TATAAG	A	1235 F	251641	E	GAA	397	KEYK	5442466	5442464	AAD43357.1	gi|5442466|gb|AAD43357.1| nonstructural polyprotein [Venezuelan equine encephalitis virus]
41	AAAAGA.TATAAG	A	1235 F	306425	E	GAA	397	KEYK	5442466	5442464	AAD43357.1	gi|5442466|gb|AAD43357.1| nonstructural polyprotein [Venezuelan equine encephalitis virus]
41	AAAAGA.TATAAG	A	1235 F	309506	E	GAA	397	KEYK	5442466	5442464	AAD43357.1	gi|5442466|gb|AAD43357.1| nonstructural polyprotein [Venezuelan equine encephalitis virus]
41	AAAAGA.TATAAG	A	1235 F	334250	E	GAA	397	KEYK	5442466	5442464	AAD43357.1	gi|5442466|gb|AAD43357.1| nonstructural polyprotein [Venezuelan equine encephalitis virus]
41	AAAAGA.TATAAG	A	1235 F	335733	E	GAA	397	KEYK	5442466	5442464	AAD43357.1	gi|5442466|gb|AAD43357.1| nonstructural polyprotein [Venezuelan equine encephalitis virus]
41	AAAAGA.TATAAG	A	1235 F	66457	E	GAA	397	KEYK	5442466	5442464	AAD43357.1	gi|5442466|gb|AAD43357.1| nonstructural polyprotein [Venezuelan equine encephalitis virus]
41	AAAAGA.TATAAG	A	1235 F	66457_gi5442461	E	GAA	397	KEYK	5442466	5442464	AAD43357.1	gi|5442466|gb|AAD43357.1| nonstructural polyprotein [Venezuelan equine encephalitis virus]
41	AAAAGA.TATAAG	A	1235 F	66637	E	GAA	397	KEYK	5442466	5442464	AAD43357.1	gi|5442466|gb|AAD43357.1| nonstructural polyprotein [Venezuelan equine encephalitis virus]
41	AAAAGA.TATAAG	A	1235 F	66637_gi5442458	E	GAA	397	KEYK	5442466	5442464	AAD43357.1	gi|5442466|gb|AAD43357.1| nonstructural polyprotein [Venezuelan equine encephalitis virus]
41	AAAAGA.TATAAG	G	1234 F	71D-1252_gi4262311	E	GAG	397	KEYK	5442466	5442464	AAD43357.1	gi|5442466|gb|AAD43357.1| nonstructural polyprotein [Venezuelan equine encephalitis virus]
41	AAAAGA.TATAAG	G	1234 F	71D_1252	E	GAG	397	KEYK	5442466	5442464	AAD43357.1	gi|5442466|gb|AAD43357.1| nonstructural polyprotein [Venezuelan equine encephalitis virus]
41	AAAAGA.TATAAG	A	1235 F	83U434	E	GAA	397	KEYK	5442466	5442464	AAD43357.1	gi|5442466|gb|AAD43357.1| nonstructural polyprotein [Venezuelan equine encephalitis virus]
41	AAAAGA.TATAAG	A	1235 F	83U434_gi5442471	E	GAA	397	KEYK	5442466	5442464	AAD43357.1	gi|5442466|gb|AAD43357.1| nonstructural polyprotein [Venezuelan equine encephalitis virus]
41	AAAAGA.TATAAG	A	1235 F	97Co42	E	GAA	397	KEYK	5442466	5442464	AAD43357.1	gi|5442466|gb|AAD43357.1| nonstructural polyprotein [Venezuelan equine encephalitis virus]
41	AAAAGA.TATAAG	A	1235 F	993MM304-1	E	GAA	397	KEYK	5442466	5442464	AAD43357.1	gi|5442466|gb|AAD43357.1| nonstructural polyprotein [Venezuelan equine encephalitis virus]
41	AAAAGA.TATAAG	A	1235 F	Co97	E	GAA	397	KEYK	5442466	5442464	AAD43357.1	gi|5442466|gb|AAD43357.1| nonstructural polyprotein [Venezuelan equine encephalitis virus]
41	AAAAGA.TATAAG	A	1235 F	SH3	E	GAA	397	KEYK	5442466	5442464	AAD43357.1	gi|5442466|gb|AAD43357.1| nonstructural polyprotein [Venezuelan equine encephalitis virus]
41	AAAAGA.TATAAG	A	1235 F	SH3_gi5442468	E	GAA	397	KEYK	5442466	5442464	AAD43357.1	gi|5442466|gb|AAD43357.1| nonstructural polyprotein [Venezuelan equine encephalitis virus]
41	AAAAGA.TATAAG	A	1236 F	ZPC727	E	GAA	397	KEYK	5442466	5442464	AAD43357.1	gi|5442466|gb|AAD43357.1| nonstructural polyprotein [Venezuelan equine encephalitis virus]
41	AAAAGA.TATAAG	A	1236 F	ZPC738	E	GAA	397	KEYK	5442466	5442464	AAD43357.1	gi|5442466|gb|AAD43357.1| nonstructural polyprotein [Venezuelan equine encephalitis virus]
41	AAAAGA.TATAAG	A	1236 F	ZPC738_gi4689187	E	GAA	397	KEYK	5442466	5442464	AAD43357.1	gi|5442466|gb|AAD43357.1| nonstructural polyprotein [Venezuelan equine encephalitis virus]
42	AAAAGC.CCTTAT	A	7250 F	78V-3531_gi4262317	A	GCA	2400	KAPY	4262318	4262317	AAD14562.1	gi|4262318|gb|AAD14562.1| nonstructural polyprotein [Venezuelan equine encephalitis virus]
42	AAAAGC.CCTTAT	A	7250 F	78V3531	A	GCA	2400	KAPY	4262318	4262317	AAD14562.1	gi|4262318|gb|AAD14562.1| nonstructural polyprotein [Venezuelan equine encephalitis virus]
42	AAAAGC.CCTTAT	C	7228 F	TONV	A	GCC	2400	KAPY	4262318	4262317	AAD14562.1	gi|4262318|gb|AAD14562.1| nonstructural polyprotein [Venezuelan equine encephalitis virus]
42	AAAAGC.CCTTAT	C	7228 F	TonateCaAn410d_gi4262308	A	GCC	2400	KAPY	4262318	4262317	AAD14562.1	gi|4262318|gb|AAD14562.1| nonstructural polyprotein [Venezuelan equine encephalitis virus]
43	AAAAGC.CGACTG	G	4175 F	00SMH264	A	GCG	1384	KARL	5442466	5442464	AAD43357.1	gi|5442466|gb|AAD43357.1| nonstructural polyprotein [Venezuelan equine encephalitis virus]
43	AAAAGC.CGACTG	G	4197 F	00SMH279	A	GCG	1384	KARL	5442466	5442464	AAD43357.1	gi|5442466|gb|AAD43357.1| nonstructural polyprotein [Venezuelan equine encephalitis virus]
43	AAAAGC.CGACTG	G	4196 F	00SMM480-11	A	GCG	1384	KARL	5442466	5442464	AAD43357.1	gi|5442466|gb|AAD43357.1| nonstructural polyprotein [Venezuelan equine encephalitis virus]
43	AAAAGC.CGACTG	G	4192 F	00SMM495-12	A	GCG	1384	KARL	5442466	5442464	AAD43357.1	gi|5442466|gb|AAD43357.1| nonstructural polyprotein [Venezuelan equine encephalitis virus]
43	AAAAGC.CGACTG	A	4196 F	02_2720_98	A	GCA	1384	KARL	5442466	5442464	AAD43357.1	gi|5442466|gb|AAD43357.1| nonstructural polyprotein [Venezuelan equine encephalitis virus]
43	AAAAGC.CGACTG	G	4196 F	111-73	A	GCG	1384	KARL	5442466	5442464	AAD43357.1	gi|5442466|gb|AAD43357.1| nonstructural polyprotein [Venezuelan equine encephalitis virus]
43	AAAAGC.CGACTG	G	4196 F	204381	A	GCG	1384	KARL	5442466	5442464	AAD43357.1	gi|5442466|gb|AAD43357.1| nonstructural polyprotein [Venezuelan equine encephalitis virus]
43	AAAAGC.CGACTG	G	4182 F	212857	A	GCG	1384	KARL	5442466	5442464	AAD43357.1	gi|5442466|gb|AAD43357.1| nonstructural polyprotein [Venezuelan equine encephalitis virus]
43	AAAAGC.CGACTG	G	4183 F	213391	A	GCG	1384	KARL	5442466	5442464	AAD43357.1	gi|5442466|gb|AAD43357.1| nonstructural polyprotein [Venezuelan equine encephalitis virus]
43	AAAAGC.CGACTG	G	4196 F	23647	A	GCG	1384	KARL	5442466	5442464	AAD43357.1	gi|5442466|gb|AAD43357.1| nonstructural polyprotein [Venezuelan equine encephalitis virus]
43	AAAAGC.CGACTG	G	4196 F	240832	A	GCG	1384	KARL	5442466	5442464	AAD43357.1	gi|5442466|gb|AAD43357.1| nonstructural polyprotein [Venezuelan equine encephalitis virus]
43	AAAAGC.CGACTG	G	4196 F	242959	A	GCG	1384	KARL	5442466	5442464	AAD43357.1	gi|5442466|gb|AAD43357.1| nonstructural polyprotein [Venezuelan equine encephalitis virus]
43	AAAAGC.CGACTG	G	4196 F	243937	A	GCG	1384	KARL	5442466	5442464	AAD43357.1	gi|5442466|gb|AAD43357.1| nonstructural polyprotein [Venezuelan equine encephalitis virus]
43	AAAAGC.CGACTG	G	4196 F	243937_gi5442464	A	GCG	1384	KARL	5442466	5442464	AAD43357.1	gi|5442466|gb|AAD43357.1| nonstructural polyprotein [Venezuelan equine encephalitis virus]
43	AAAAGC.CGACTG	G	4196 F	251641	A	GCG	1384	KARL	5442466	5442464	AAD43357.1	gi|5442466|gb|AAD43357.1| nonstructural polyprotein [Venezuelan equine encephalitis virus]
43	AAAAGC.CGACTG	G	4163 F	254934	A	GCG	1384	KARL	5442466	5442464	AAD43357.1	gi|5442466|gb|AAD43357.1| nonstructural polyprotein [Venezuelan equine encephalitis virus]
43	AAAAGC.CGACTG	G	4163 F	254934_gi62824833	A	GCG	1384	KARL	5442466	5442464	AAD43357.1	gi|5442466|gb|AAD43357.1| nonstructural polyprotein [Venezuelan equine encephalitis virus]
43	AAAAGC.CGACTG	G	4155 F	255010	A	GCG	1384	KARL	5442466	5442464	AAD43357.1	gi|5442466|gb|AAD43357.1| nonstructural polyprotein [Venezuelan equine encephalitis virus]
43	AAAAGC.CGACTG	G	4155 F	255010_gi62836644	A	GCG	1384	KARL	5442466	5442464	AAD43357.1	gi|5442466|gb|AAD43357.1| nonstructural polyprotein [Venezuelan equine encephalitis virus]
43	AAAAGC.CGACTG	G	4196 F	306425	A	GCG	1384	KARL	5442466	5442464	AAD43357.1	gi|5442466|gb|AAD43357.1| nonstructural polyprotein [Venezuelan equine encephalitis virus]
43	AAAAGC.CGACTG	G	4196 F	307537	A	GCG	1384	KARL	5442466	5442464	AAD43357.1	gi|5442466|gb|AAD43357.1| nonstructural polyprotein [Venezuelan equine encephalitis virus]
43	AAAAGC.CGACTG	G	4196 F	309506	A	GCG	1384	KARL	5442466	5442464	AAD43357.1	gi|5442466|gb|AAD43357.1| nonstructural polyprotein [Venezuelan equine encephalitis virus]
43	AAAAGC.CGACTG	G	4158 F	309572	A	GCG	1384	KARL	5442466	5442464	AAD43357.1	gi|5442466|gb|AAD43357.1| nonstructural polyprotein [Venezuelan equine encephalitis virus]
43	AAAAGC.CGACTG	G	4196 F	334250	A	GCG	1384	KARL	5442466	5442464	AAD43357.1	gi|5442466|gb|AAD43357.1| nonstructural polyprotein [Venezuelan equine encephalitis virus]
43	AAAAGC.CGACTG	G	4196 F	335733	A	GCG	1384	KARL	5442466	5442464	AAD43357.1	gi|5442466|gb|AAD43357.1| nonstructural polyprotein [Venezuelan equine encephalitis virus]
43	AAAAGC.CGACTG	G	4196 F	3880	A	GCG	1384	KARL	5442466	5442464	AAD43357.1	gi|5442466|gb|AAD43357.1| nonstructural polyprotein [Venezuelan equine encephalitis virus]
43	AAAAGC.CGACTG	G	4196 F	3880_gi323706	A	GCG	1384	KARL	5442466	5442464	AAD43357.1	gi|5442466|gb|AAD43357.1| nonstructural polyprotein [Venezuelan equine encephalitis virus]
43	AAAAGC.CGACTG	G	4176 F	3908	A	GCG	1384	KARL	5442466	5442464	AAD43357.1	gi|5442466|gb|AAD43357.1| nonstructural polyprotein [Venezuelan equine encephalitis virus]
43	AAAAGC.CGACTG	G	4176 F	3908_gi20800454	A	GCG	1384	KARL	5442466	5442464	AAD43357.1	gi|5442466|gb|AAD43357.1| nonstructural polyprotein [Venezuelan equine encephalitis virus]
43	AAAAGC.CGACTG	G	4190 F	474590	A	GCG	1384	KARL	5442466	5442464	AAD43357.1	gi|5442466|gb|AAD43357.1| nonstructural polyprotein [Venezuelan equine encephalitis virus]
43	AAAAGC.CGACTG	G	4196 F	481460	A	GCG	1384	KARL	5442466	5442464	AAD43357.1	gi|5442466|gb|AAD43357.1| nonstructural polyprotein [Venezuelan equine encephalitis virus]
43	AAAAGC.CGACTG	G	4196 F	4840	A	GCG	1384	KARL	5442466	5442464	AAD43357.1	gi|5442466|gb|AAD43357.1| nonstructural polyprotein [Venezuelan equine encephalitis virus]
43	AAAAGC.CGACTG	G	4196 F	484551	A	GCG	1384	KARL	5442466	5442464	AAD43357.1	gi|5442466|gb|AAD43357.1| nonstructural polyprotein [Venezuelan equine encephalitis virus]
43	AAAAGC.CGACTG	G	4189 F	485029	A	GCG	1384	KARL	5442466	5442464	AAD43357.1	gi|5442466|gb|AAD43357.1| nonstructural polyprotein [Venezuelan equine encephalitis virus]
43	AAAAGC.CGACTG	G	4177 F	59001	A	GCG	1384	KARL	5442466	5442464	AAD43357.1	gi|5442466|gb|AAD43357.1| nonstructural polyprotein [Venezuelan equine encephalitis virus]
43	AAAAGC.CGACTG	G	4176 F	6119	A	GCG	1384	KARL	5442466	5442464	AAD43357.1	gi|5442466|gb|AAD43357.1| nonstructural polyprotein [Venezuelan equine encephalitis virus]
43	AAAAGC.CGACTG	G	4176 F	6119_gi20800451	A	GCG	1384	KARL	5442466	5442464	AAD43357.1	gi|5442466|gb|AAD43357.1| nonstructural polyprotein [Venezuelan equine encephalitis virus]
43	AAAAGC.CGACTG	G	4196 F	66457	A	GCG	1384	KARL	5442466	5442464	AAD43357.1	gi|5442466|gb|AAD43357.1| nonstructural polyprotein [Venezuelan equine encephalitis virus]
43	AAAAGC.CGACTG	G	4196 F	66457_gi5442461	A	GCG	1384	KARL	5442466	5442464	AAD43357.1	gi|5442466|gb|AAD43357.1| nonstructural polyprotein [Venezuelan equine encephalitis virus]
43	AAAAGC.CGACTG	G	4196 F	66637	A	GCG	1384	KARL	5442466	5442464	AAD43357.1	gi|5442466|gb|AAD43357.1| nonstructural polyprotein [Venezuelan equine encephalitis virus]
43	AAAAGC.CGACTG	G	4196 F	66637_gi5442458	A	GCG	1384	KARL	5442466	5442464	AAD43357.1	gi|5442466|gb|AAD43357.1| nonstructural polyprotein [Venezuelan equine encephalitis virus]
43	AAAAGC.CGACTG	G	4196 F	69Z1	A	GCG	1384	KARL	5442466	5442464	AAD43357.1	gi|5442466|gb|AAD43357.1| nonstructural polyprotein [Venezuelan equine encephalitis virus]
43	AAAAGC.CGACTG	G	4196 F	70U1134	A	GCG	1384	KARL	5442466	5442464	AAD43357.1	gi|5442466|gb|AAD43357.1| nonstructural polyprotein [Venezuelan equine encephalitis virus]
43	AAAAGC.CGACTG	G	4196 F	71-180_gi3249013	A	GCG	1384	KARL	5442466	5442464	AAD43357.1	gi|5442466|gb|AAD43357.1| nonstructural polyprotein [Venezuelan equine encephalitis virus]
43	AAAAGC.CGACTG	G	4196 F	71_180	A	GCG	1384	KARL	5442466	5442464	AAD43357.1	gi|5442466|gb|AAD43357.1| nonstructural polyprotein [Venezuelan equine encephalitis virus]
43	AAAAGC.CGACTG	G	4196 F	75D143	A	GCG	1384	KARL	5442466	5442464	AAD43357.1	gi|5442466|gb|AAD43357.1| nonstructural polyprotein [Venezuelan equine encephalitis virus]
43	AAAAGC.CGACTG	G	4182 F	8131	A	GCG	1384	KARL	5442466	5442464	AAD43357.1	gi|5442466|gb|AAD43357.1| nonstructural polyprotein [Venezuelan equine encephalitis virus]
43	AAAAGC.CGACTG	G	4182 F	8131_gi226844695	A	GCG	1384	KARL	5442466	5442464	AAD43357.1	gi|5442466|gb|AAD43357.1| nonstructural polyprotein [Venezuelan equine encephalitis virus]
43	AAAAGC.CGACTG	G	4189 F	8138	A	GCG	1384	KARL	5442466	5442464	AAD43357.1	gi|5442466|gb|AAD43357.1| nonstructural polyprotein [Venezuelan equine encephalitis virus]
43	AAAAGC.CGACTG	G	4196 F	83U434	A	GCG	1384	KARL	5442466	5442464	AAD43357.1	gi|5442466|gb|AAD43357.1| nonstructural polyprotein [Venezuelan equine encephalitis virus]
43	AAAAGC.CGACTG	G	4196 F	83U434_gi5442471	A	GCG	1384	KARL	5442466	5442464	AAD43357.1	gi|5442466|gb|AAD43357.1| nonstructural polyprotein [Venezuelan equine encephalitis virus]
43	AAAAGC.CGACTG	G	4196 F	903104	A	GCG	1384	KARL	5442466	5442464	AAD43357.1	gi|5442466|gb|AAD43357.1| nonstructural polyprotein [Venezuelan equine encephalitis virus]
43	AAAAGC.CGACTG	G	4196 F	97Co42	A	GCG	1384	KARL	5442466	5442464	AAD43357.1	gi|5442466|gb|AAD43357.1| nonstructural polyprotein [Venezuelan equine encephalitis virus]
43	AAAAGC.CGACTG	G	4196 F	993MM304-1	A	GCG	1384	KARL	5442466	5442464	AAD43357.1	gi|5442466|gb|AAD43357.1| nonstructural polyprotein [Venezuelan equine encephalitis virus]
43	AAAAGC.CGACTG	G	4196 F	Beck_Wycoff	A	GCG	1384	KARL	5442466	5442464	AAD43357.1	gi|5442466|gb|AAD43357.1| nonstructural polyprotein [Venezuelan equine encephalitis virus]
43	AAAAGC.CGACTG	G	4196 F	Co97	A	GCG	1384	KARL	5442466	5442464	AAD43357.1	gi|5442466|gb|AAD43357.1| nonstructural polyprotein [Venezuelan equine encephalitis virus]
43	AAAAGC.CGACTG	G	4188 F	CoAn5384	A	GCG	1384	KARL	5442466	5442464	AAD43357.1	gi|5442466|gb|AAD43357.1| nonstructural polyprotein [Venezuelan equine encephalitis virus]
43	AAAAGC.CGACTG	G	4196 F	CoAn59145	A	GCG	1384	KARL	5442466	5442464	AAD43357.1	gi|5442466|gb|AAD43357.1| nonstructural polyprotein [Venezuelan equine encephalitis virus]
43	AAAAGC.CGACTG	G	4197 F	FSE507	A	GCG	1384	KARL	5442466	5442464	AAD43357.1	gi|5442466|gb|AAD43357.1| nonstructural polyprotein [Venezuelan equine encephalitis virus]
43	AAAAGC.CGACTG	G	4165 F	GML903843	A	GCG	1384	KARL	5442466	5442464	AAD43357.1	gi|5442466|gb|AAD43357.1| nonstructural polyprotein [Venezuelan equine encephalitis virus]
43	AAAAGC.CGACTG	G	4191 F	HojaRedonda	A	GCG	1384	KARL	5442466	5442464	AAD43357.1	gi|5442466|gb|AAD43357.1| nonstructural polyprotein [Venezuelan equine encephalitis virus]
43	AAAAGC.CGACTG	G	4196 F	IQT1098	A	GCG	1384	KARL	5442466	5442464	AAD43357.1	gi|5442466|gb|AAD43357.1| nonstructural polyprotein [Venezuelan equine encephalitis virus]
43	AAAAGC.CGACTG	G	4196 F	IQT1724	A	GCG	1384	KARL	5442466	5442464	AAD43357.1	gi|5442466|gb|AAD43357.1| nonstructural polyprotein [Venezuelan equine encephalitis virus]
43	AAAAGC.CGACTG	G	4196 F	IQT3971	A	GCG	1384	KARL	5442466	5442464	AAD43357.1	gi|5442466|gb|AAD43357.1| nonstructural polyprotein [Venezuelan equine encephalitis virus]
43	AAAAGC.CGACTG	G	4178 F	IQT7460	A	GCG	1384	KARL	5442466	5442464	AAD43357.1	gi|5442466|gb|AAD43357.1| nonstructural polyprotein [Venezuelan equine encephalitis virus]
43	AAAAGC.CGACTG	G	4196 F	P676	A	GCG	1384	KARL	5442466	5442464	AAD43357.1	gi|5442466|gb|AAD43357.1| nonstructural polyprotein [Venezuelan equine encephalitis virus]
43	AAAAGC.CGACTG	G	4196 F	PHO127	A	GCG	1384	KARL	5442466	5442464	AAD43357.1	gi|5442466|gb|AAD43357.1| nonstructural polyprotein [Venezuelan equine encephalitis virus]
43	AAAAGC.CGACTG	G	4176 F	PMCHo5	A	GCG	1384	KARL	5442466	5442464	AAD43357.1	gi|5442466|gb|AAD43357.1| nonstructural polyprotein [Venezuelan equine encephalitis virus]
43	AAAAGC.CGACTG	G	4176 F	PMCHo5_gi20800448	A	GCG	1384	KARL	5442466	5442464	AAD43357.1	gi|5442466|gb|AAD43357.1| nonstructural polyprotein [Venezuelan equine encephalitis virus]
43	AAAAGC.CGACTG	G	4196 F	R16905	A	GCG	1384	KARL	5442466	5442464	AAD43357.1	gi|5442466|gb|AAD43357.1| nonstructural polyprotein [Venezuelan equine encephalitis virus]
43	AAAAGC.CGACTG	G	4196 F	SH3	A	GCG	1384	KARL	5442466	5442464	AAD43357.1	gi|5442466|gb|AAD43357.1| nonstructural polyprotein [Venezuelan equine encephalitis virus]
43	AAAAGC.CGACTG	G	4196 F	SH3_gi5442468	A	GCG	1384	KARL	5442466	5442464	AAD43357.1	gi|5442466|gb|AAD43357.1| nonstructural polyprotein [Venezuelan equine encephalitis virus]
43	AAAAGC.CGACTG	G	4196 F	TC-83_gi323714	A	GCG	1384	KARL	5442466	5442464	AAD43357.1	gi|5442466|gb|AAD43357.1| nonstructural polyprotein [Venezuelan equine encephalitis virus]
43	AAAAGC.CGACTG	G	4196 F	TC83	A	GCG	1384	KARL	5442466	5442464	AAD43357.1	gi|5442466|gb|AAD43357.1| nonstructural polyprotein [Venezuelan equine encephalitis virus]
43	AAAAGC.CGACTG	G	4196 F	TrinidadDonkey43	A	GCG	1384	KARL	5442466	5442464	AAD43357.1	gi|5442466|gb|AAD43357.1| nonstructural polyprotein [Venezuelan equine encephalitis virus]
43	AAAAGC.CGACTG	G	4165 F	V178	A	GCG	1384	KARL	5442466	5442464	AAD43357.1	gi|5442466|gb|AAD43357.1| nonstructural polyprotein [Venezuelan equine encephalitis virus]
43	AAAAGC.CGACTG	G	4176 F	V198	A	GCG	1384	KARL	5442466	5442464	AAD43357.1	gi|5442466|gb|AAD43357.1| nonstructural polyprotein [Venezuelan equine encephalitis virus]
43	AAAAGC.CGACTG	G	4157 F	V209A	A	GCG	1384	KARL	5442466	5442464	AAD43357.1	gi|5442466|gb|AAD43357.1| nonstructural polyprotein [Venezuelan equine encephalitis virus]
43	AAAAGC.CGACTG	G	4196 F	V3526	A	GCG	1384	KARL	5442466	5442464	AAD43357.1	gi|5442466|gb|AAD43357.1| nonstructural polyprotein [Venezuelan equine encephalitis virus]
43	AAAAGC.CGACTG	G	4196 F	V3526_gi53680681	A	GCG	1384	KARL	5442466	5442464	AAD43357.1	gi|5442466|gb|AAD43357.1| nonstructural polyprotein [Venezuelan equine encephalitis virus]
43	AAAAGC.CGACTG	G	4189 F	VEE_NBACC_454June2010	A	GCG	1384	KARL	5442466	5442464	AAD43357.1	gi|5442466|gb|AAD43357.1| nonstructural polyprotein [Venezuelan equine encephalitis virus]
43	AAAAGC.CGACTG	G	4197 F	ZPC727	A	GCG	1384	KARL	5442466	5442464	AAD43357.1	gi|5442466|gb|AAD43357.1| nonstructural polyprotein [Venezuelan equine encephalitis virus]
43	AAAAGC.CGACTG	G	4197 F	ZPC738	A	GCG	1384	KARL	5442466	5442464	AAD43357.1	gi|5442466|gb|AAD43357.1| nonstructural polyprotein [Venezuelan equine encephalitis virus]
43	AAAAGC.CGACTG	G	4197 F	ZPC738_gi4689187	A	GCG	1384	KARL	5442466	5442464	AAD43357.1	gi|5442466|gb|AAD43357.1| nonstructural polyprotein [Venezuelan equine encephalitis virus]
43	AAAAGC.CGACTG	G	4176 F	gi14549692	A	GCG	1384	KARL	5442466	5442464	AAD43357.1	gi|5442466|gb|AAD43357.1| nonstructural polyprotein [Venezuelan equine encephalitis virus]
43	AAAAGC.CGACTG	G	4176 F	gi18152933	A	GCG	1384	KARL	5442466	5442464	AAD43357.1	gi|5442466|gb|AAD43357.1| nonstructural polyprotein [Venezuelan equine encephalitis virus]
43	AAAAGC.CGACTG	G	4196 F	gi323708	A	GCG	1384	KARL	5442466	5442464	AAD43357.1	gi|5442466|gb|AAD43357.1| nonstructural polyprotein [Venezuelan equine encephalitis virus]
43	AAAAGC.CGACTG	G	4196 F	gi4887231	A	GCG	1384	KARL	5442466	5442464	AAD43357.1	gi|5442466|gb|AAD43357.1| nonstructural polyprotein [Venezuelan equine encephalitis virus]
43	AAAAGC.CGACTG	G	4196 F	gi9626526_ref	A	GCG	1384	KARL	5442466	5442464	AAD43357.1	gi|5442466|gb|AAD43357.1| nonstructural polyprotein [Venezuelan equine encephalitis virus]
44	AAAAGC.GCGGAA	G	6312 R	PIXV	A	GCC	2090	SAAF	4262315	4262314	AAD14560.1	gi|4262315|gb|AAD14560.1| nonstructural polyprotein [Venezuelan equine encephalitis virus]
44	AAAAGC.GCGGAA	G	6312 R	PixunaBeAr35645_gi4262314	A	GCC	2090	SAAF	4262315	4262314	AAD14560.1	gi|4262315|gb|AAD14560.1| nonstructural polyprotein [Venezuelan equine encephalitis virus]
44	AAAAGC.GCGGAA	A	6385 R	TONV	A	GCT	2090	SAAF	4262315	4262314	AAD14560.1	gi|4262315|gb|AAD14560.1| nonstructural polyprotein [Venezuelan equine encephalitis virus]
44	AAAAGC.GCGGAA	A	6385 R	TonateCaAn410d_gi4262308	A	GCT	2090	SAAF	4262315	4262314	AAD14560.1	gi|4262315|gb|AAD14560.1| nonstructural polyprotein [Venezuelan equine encephalitis virus]
45	AAAAGC.GCTTCT	C	6778 R	71D-1252_gi4262311	A	GCG	2245	EAAF	4262312	4262311	AAD14558.1	gi|4262312|gb|AAD14558.1| nonstructural polyprotein [Venezuelan equine encephalitis virus]
45	AAAAGC.GCTTCT	C	6778 R	71D_1252	A	GCG	2245	EAAF	4262312	4262311	AAD14558.1	gi|4262312|gb|AAD14558.1| nonstructural polyprotein [Venezuelan equine encephalitis virus]
45	AAAAGC.GCTTCT	T	6881 R	AG80-663_gi4262320	A	GCA	2245	EAAF	4262312	4262311	AAD14558.1	gi|4262312|gb|AAD14558.1| nonstructural polyprotein [Venezuelan equine encephalitis virus]
45	AAAAGC.GCTTCT	T	6881 R	AG80_663	A	GCA	2245	EAAF	4262312	4262311	AAD14558.1	gi|4262312|gb|AAD14558.1| nonstructural polyprotein [Venezuelan equine encephalitis virus]
46	AAAAGC.GGAGCG	C	10682 F	63A216	A	GCC	1038	KAGA	4262301	4262299	AAD14551.1	gi|4262301|gb|AAD14551.1| structural polyprotein [Venezuelan equine encephalitis virus]
46	AAAAGC.GGAGCG	C	10664 F	63Z1	A	GCC	1038	KAGA	4262301	4262299	AAD14551.1	gi|4262301|gb|AAD14551.1| structural polyprotein [Venezuelan equine encephalitis virus]
46	AAAAGC.GGAGCG	C	10673 F	64U87	A	GCC	1038	KAGA	4262301	4262299	AAD14551.1	gi|4262301|gb|AAD14551.1| structural polyprotein [Venezuelan equine encephalitis virus]
46	AAAAGC.GGAGCG	C	10525 F	66U11	A	GCC	1038	KAGA	4262301	4262299	AAD14551.1	gi|4262301|gb|AAD14551.1| structural polyprotein [Venezuelan equine encephalitis virus]
46	AAAAGC.GGAGCG	C	10663 F	66U91	A	GCC	1038	KAGA	4262301	4262299	AAD14551.1	gi|4262301|gb|AAD14551.1| structural polyprotein [Venezuelan equine encephalitis virus]
46	AAAAGC.GGAGCG	C	10682 F	67U201	A	GCC	1038	KAGA	4262301	4262299	AAD14551.1	gi|4262301|gb|AAD14551.1| structural polyprotein [Venezuelan equine encephalitis virus]
46	AAAAGC.GGAGCG	C	10676 F	67U222	A	GCC	1038	KAGA	4262301	4262299	AAD14551.1	gi|4262301|gb|AAD14551.1| structural polyprotein [Venezuelan equine encephalitis virus]
46	AAAAGC.GGAGCG	C	10655 F	69U315	A	GCC	1038	KAGA	4262301	4262299	AAD14551.1	gi|4262301|gb|AAD14551.1| structural polyprotein [Venezuelan equine encephalitis virus]
46	AAAAGC.GGAGCG	A	10629 F	EVEV	A	GCA	1038	KAGA	4262301	4262299	AAD14551.1	gi|4262301|gb|AAD14551.1| structural polyprotein [Venezuelan equine encephalitis virus]
46	AAAAGC.GGAGCG	A	10629 F	EvergladesFe3-7c_gi4262299	A	GCA	1038	KAGA	4262301	4262299	AAD14551.1	gi|4262301|gb|AAD14551.1| structural polyprotein [Venezuelan equine encephalitis virus]
47	AAAAGG.AAACTG	A	9310 F	111-73	G	GGA	587	KGKL	3249015	3249013	AAC24034.1	gi|3249015|gb|AAC24034.1| structural polyprotein [Venezuelan equine encephalitis virus]
47	AAAAGG.AAACTG	A	9276 F	213391	G	GGA	587	KGKL	3249015	3249013	AAC24034.1	gi|3249015|gb|AAC24034.1| structural polyprotein [Venezuelan equine encephalitis virus]
47	AAAAGG.AAACTG	A	9310 F	69Z1	G	GGA	587	KGKL	3249015	3249013	AAC24034.1	gi|3249015|gb|AAC24034.1| structural polyprotein [Venezuelan equine encephalitis virus]
47	AAAAGG.AAACTG	A	9322 F	71-180_gi3249013	G	GGA	587	KGKL	3249015	3249013	AAC24034.1	gi|3249015|gb|AAC24034.1| structural polyprotein [Venezuelan equine encephalitis virus]
47	AAAAGG.AAACTG	A	9322 F	71_180	G	GGA	587	KGKL	3249015	3249013	AAC24034.1	gi|3249015|gb|AAC24034.1| structural polyprotein [Venezuelan equine encephalitis virus]
47	AAAAGG.AAACTG	A	9322 F	Beck_Wycoff	G	GGA	587	KGKL	3249015	3249013	AAC24034.1	gi|3249015|gb|AAC24034.1| structural polyprotein [Venezuelan equine encephalitis virus]
47	AAAAGG.AAACTG	T	9197 F	CABV	G	GGT	587	KGKL	3249015	3249013	AAC24034.1	gi|3249015|gb|AAC24034.1| structural polyprotein [Venezuelan equine encephalitis virus]
47	AAAAGG.AAACTG	T	9197 F	CabassouCaAr508_gi4262323	G	GGT	587	KGKL	3249015	3249013	AAC24034.1	gi|3249015|gb|AAC24034.1| structural polyprotein [Venezuelan equine encephalitis virus]
47	AAAAGG.AAACTG	A	9302 F	CoAn5384	G	GGA	587	KGKL	3249015	3249013	AAC24034.1	gi|3249015|gb|AAC24034.1| structural polyprotein [Venezuelan equine encephalitis virus]
47	AAAAGG.AAACTG	A	9322 F	R16905	G	GGA	587	KGKL	3249015	3249013	AAC24034.1	gi|3249015|gb|AAC24034.1| structural polyprotein [Venezuelan equine encephalitis virus]
47	AAAAGG.AAACTG	A	9322 F	TC-83_gi323714	G	GGA	587	KGKL	3249015	3249013	AAC24034.1	gi|3249015|gb|AAC24034.1| structural polyprotein [Venezuelan equine encephalitis virus]
47	AAAAGG.AAACTG	A	9322 F	TC83	G	GGA	587	KGKL	3249015	3249013	AAC24034.1	gi|3249015|gb|AAC24034.1| structural polyprotein [Venezuelan equine encephalitis virus]
47	AAAAGG.AAACTG	A	9322 F	TrinidadDonkey43	G	GGA	587	KGKL	3249015	3249013	AAC24034.1	gi|3249015|gb|AAC24034.1| structural polyprotein [Venezuelan equine encephalitis virus]
47	AAAAGG.AAACTG	A	9310 F	V3526	G	GGA	587	KGKL	3249015	3249013	AAC24034.1	gi|3249015|gb|AAC24034.1| structural polyprotein [Venezuelan equine encephalitis virus]
47	AAAAGG.AAACTG	A	9310 F	V3526_gi53680681	G	GGA	587	KGKL	3249015	3249013	AAC24034.1	gi|3249015|gb|AAC24034.1| structural polyprotein [Venezuelan equine encephalitis virus]
47	AAAAGG.AAACTG	A	9313 F	VEE_NBACC_454June2010	G	GGA	587	KGKL	3249015	3249013	AAC24034.1	gi|3249015|gb|AAC24034.1| structural polyprotein [Venezuelan equine encephalitis virus]
47	AAAAGG.AAACTG	A	9322 F	gi323708	G	GGA	587	KGKL	3249015	3249013	AAC24034.1	gi|3249015|gb|AAC24034.1| structural polyprotein [Venezuelan equine encephalitis virus]
47	AAAAGG.AAACTG	A	9322 F	gi4887231	G	GGA	587	KGKL	3249015	3249013	AAC24034.1	gi|3249015|gb|AAC24034.1| structural polyprotein [Venezuelan equine encephalitis virus]
48	AAAAGG.ACGACG	C	9972 R	CPA152	V	GTG	809	VVPF	17864995	17864993	AAL47147.1	gi|17864995|gb|AAL47147.1| structural polyprotein [Venezuelan equine encephalitis virus]
48	AAAAGG.ACGACG	C	9972 R	CPA152_gi17864993	V	GTG	809	VVPF	17864995	17864993	AAL47147.1	gi|17864995|gb|AAL47147.1| structural polyprotein [Venezuelan equine encephalitis virus]
48	AAAAGG.ACGACG	C	9969 R	CPA201	V	GTG	809	VVPF	17864995	17864993	AAL47147.1	gi|17864995|gb|AAL47147.1| structural polyprotein [Venezuelan equine encephalitis virus]
48	AAAAGG.ACGACG	C	9969 R	CPA201_gi17864999	V	GTG	809	VVPF	17864995	17864993	AAL47147.1	gi|17864995|gb|AAL47147.1| structural polyprotein [Venezuelan equine encephalitis virus]
48	AAAAGG.ACGACG	A	9842 R	MUCV	V	GTT	809	VVPF	17864995	17864993	AAL47147.1	gi|17864995|gb|AAL47147.1| structural polyprotein [Venezuelan equine encephalitis virus]
48	AAAAGG.ACGACG	C	9972 R	MX01-22	V	GTG	809	VVPF	17864995	17864993	AAL47147.1	gi|17864995|gb|AAL47147.1| structural polyprotein [Venezuelan equine encephalitis virus]
48	AAAAGG.ACGACG	C	9972 R	MX01-22_gi56789993	V	GTG	809	VVPF	17864995	17864993	AAL47147.1	gi|17864995|gb|AAL47147.1| structural polyprotein [Venezuelan equine encephalitis virus]
48	AAAAGG.ACGACG	C	9972 R	MX01-32	V	GTG	809	VVPF	17864995	17864993	AAL47147.1	gi|17864995|gb|AAL47147.1| structural polyprotein [Venezuelan equine encephalitis virus]
48	AAAAGG.ACGACG	C	9962 R	MX03H1	V	GTG	809	VVPF	17864995	17864993	AAL47147.1	gi|17864995|gb|AAL47147.1| structural polyprotein [Venezuelan equine encephalitis virus]
48	AAAAGG.ACGACG	C	9962 R	MX03H2	V	GTG	809	VVPF	17864995	17864993	AAL47147.1	gi|17864995|gb|AAL47147.1| structural polyprotein [Venezuelan equine encephalitis virus]
48	AAAAGG.ACGACG	C	9962 R	MX10H4	V	GTG	809	VVPF	17864995	17864993	AAL47147.1	gi|17864995|gb|AAL47147.1| structural polyprotein [Venezuelan equine encephalitis virus]
48	AAAAGG.ACGACG	A	9842 R	MucamboBeAn8_gi4262305	V	GTT	809	VVPF	17864995	17864993	AAL47147.1	gi|17864995|gb|AAL47147.1| structural polyprotein [Venezuelan equine encephalitis virus]
48	AAAAGG.ACGACG	C	9972 R	OAX131	V	GTG	809	VVPF	17864995	17864993	AAL47147.1	gi|17864995|gb|AAL47147.1| structural polyprotein [Venezuelan equine encephalitis virus]
48	AAAAGG.ACGACG	C	9972 R	OAX131_gi17864996	V	GTG	809	VVPF	17864995	17864993	AAL47147.1	gi|17864995|gb|AAL47147.1| structural polyprotein [Venezuelan equine encephalitis virus]
48	AAAAGG.ACGACG	C	9972 R	OAX142	V	GTG	809	VVPF	17864995	17864993	AAL47147.1	gi|17864995|gb|AAL47147.1| structural polyprotein [Venezuelan equine encephalitis virus]
48	AAAAGG.ACGACG	C	9972 R	OAX142_gi17865002	V	GTG	809	VVPF	17864995	17864993	AAL47147.1	gi|17864995|gb|AAL47147.1| structural polyprotein [Venezuelan equine encephalitis virus]
49	AAAAGG.AGGACT	A	8731 F	00SMH264	G	GGA	401	KGRT	4262319	4262317	AAD14563.1	gi|4262319|gb|AAD14563.1| structural polyprotein [Venezuelan equine encephalitis virus]
49	AAAAGG.AGGACT	A	8752 F	00SMM480-11	G	GGA	401	KGRT	4262319	4262317	AAD14563.1	gi|4262319|gb|AAD14563.1| structural polyprotein [Venezuelan equine encephalitis virus]
49	AAAAGG.AGGACT	A	8748 F	00SMM495-12	G	GGA	401	KGRT	4262319	4262317	AAD14563.1	gi|4262319|gb|AAD14563.1| structural polyprotein [Venezuelan equine encephalitis virus]
49	AAAAGG.AGGACT	C	8809 F	78V-3531_gi4262317	G	GGC	401	KGRT	4262319	4262317	AAD14563.1	gi|4262319|gb|AAD14563.1| structural polyprotein [Venezuelan equine encephalitis virus]
49	AAAAGG.AGGACT	C	8809 F	78V3531	G	GGC	401	KGRT	4262319	4262317	AAD14563.1	gi|4262319|gb|AAD14563.1| structural polyprotein [Venezuelan equine encephalitis virus]
49	AAAAGG.AGGACT	A	8752 F	97Co42	G	GGA	401	KGRT	4262319	4262317	AAD14563.1	gi|4262319|gb|AAD14563.1| structural polyprotein [Venezuelan equine encephalitis virus]
49	AAAAGG.AGGACT	A	8749 F	993MM304-1	G	GGA	401	KGRT	4262319	4262317	AAD14563.1	gi|4262319|gb|AAD14563.1| structural polyprotein [Venezuelan equine encephalitis virus]
49	AAAAGG.AGGACT	A	8752 F	Co97	G	GGA	401	KGRT	4262319	4262317	AAD14563.1	gi|4262319|gb|AAD14563.1| structural polyprotein [Venezuelan equine encephalitis virus]
50	AAAAGG.CCAAAA	A	6464 F	00SMH264	G	GGA	2139	KGPK	5442466	5442464	AAD43357.1	gi|5442466|gb|AAD43357.1| nonstructural polyprotein [Venezuelan equine encephalitis virus]
50	AAAAGG.CCAAAA	A	6465 F	00SMH279	G	GGA	2139	KGPK	5442466	5442464	AAD43357.1	gi|5442466|gb|AAD43357.1| nonstructural polyprotein [Venezuelan equine encephalitis virus]
50	AAAAGG.CCAAAA	A	6485 F	00SMM480-11	G	GGA	2139	KGPK	5442466	5442464	AAD43357.1	gi|5442466|gb|AAD43357.1| nonstructural polyprotein [Venezuelan equine encephalitis virus]
50	AAAAGG.CCAAAA	A	6481 F	00SMM495-12	G	GGA	2139	KGPK	5442466	5442464	AAD43357.1	gi|5442466|gb|AAD43357.1| nonstructural polyprotein [Venezuelan equine encephalitis virus]
50	AAAAGG.CCAAAA	A	6464 F	02_2720_98	G	GGA	2139	KGPK	5442466	5442464	AAD43357.1	gi|5442466|gb|AAD43357.1| nonstructural polyprotein [Venezuelan equine encephalitis virus]
50	AAAAGG.CCAAAA	A	6485 F	111-73	G	GGA	2139	KGPK	5442466	5442464	AAD43357.1	gi|5442466|gb|AAD43357.1| nonstructural polyprotein [Venezuelan equine encephalitis virus]
50	AAAAGG.CCAAAA	A	6485 F	204381	G	GGA	2139	KGPK	5442466	5442464	AAD43357.1	gi|5442466|gb|AAD43357.1| nonstructural polyprotein [Venezuelan equine encephalitis virus]
50	AAAAGG.CCAAAA	A	6471 F	212857	G	GGA	2139	KGPK	5442466	5442464	AAD43357.1	gi|5442466|gb|AAD43357.1| nonstructural polyprotein [Venezuelan equine encephalitis virus]
50	AAAAGG.CCAAAA	A	6485 F	23647	G	GGA	2139	KGPK	5442466	5442464	AAD43357.1	gi|5442466|gb|AAD43357.1| nonstructural polyprotein [Venezuelan equine encephalitis virus]
50	AAAAGG.CCAAAA	A	6485 F	240832	G	GGA	2139	KGPK	5442466	5442464	AAD43357.1	gi|5442466|gb|AAD43357.1| nonstructural polyprotein [Venezuelan equine encephalitis virus]
50	AAAAGG.CCAAAA	A	6464 F	242959	G	GGA	2139	KGPK	5442466	5442464	AAD43357.1	gi|5442466|gb|AAD43357.1| nonstructural polyprotein [Venezuelan equine encephalitis virus]
50	AAAAGG.CCAAAA	A	6461 F	243937	G	GGA	2139	KGPK	5442466	5442464	AAD43357.1	gi|5442466|gb|AAD43357.1| nonstructural polyprotein [Venezuelan equine encephalitis virus]
50	AAAAGG.CCAAAA	A	6461 F	243937_gi5442464	G	GGA	2139	KGPK	5442466	5442464	AAD43357.1	gi|5442466|gb|AAD43357.1| nonstructural polyprotein [Venezuelan equine encephalitis virus]
50	AAAAGG.CCAAAA	A	6485 F	251641	G	GGA	2139	KGPK	5442466	5442464	AAD43357.1	gi|5442466|gb|AAD43357.1| nonstructural polyprotein [Venezuelan equine encephalitis virus]
50	AAAAGG.CCAAAA	A	6452 F	254934	G	GGA	2139	KGPK	5442466	5442464	AAD43357.1	gi|5442466|gb|AAD43357.1| nonstructural polyprotein [Venezuelan equine encephalitis virus]
50	AAAAGG.CCAAAA	A	6452 F	254934_gi62824833	G	GGA	2139	KGPK	5442466	5442464	AAD43357.1	gi|5442466|gb|AAD43357.1| nonstructural polyprotein [Venezuelan equine encephalitis virus]
50	AAAAGG.CCAAAA	A	6444 F	255010	G	GGA	2139	KGPK	5442466	5442464	AAD43357.1	gi|5442466|gb|AAD43357.1| nonstructural polyprotein [Venezuelan equine encephalitis virus]
50	AAAAGG.CCAAAA	A	6444 F	255010_gi62836644	G	GGA	2139	KGPK	5442466	5442464	AAD43357.1	gi|5442466|gb|AAD43357.1| nonstructural polyprotein [Venezuelan equine encephalitis virus]
50	AAAAGG.CCAAAA	A	6485 F	306425	G	GGA	2139	KGPK	5442466	5442464	AAD43357.1	gi|5442466|gb|AAD43357.1| nonstructural polyprotein [Venezuelan equine encephalitis virus]
50	AAAAGG.CCAAAA	A	6485 F	307537	G	GGA	2139	KGPK	5442466	5442464	AAD43357.1	gi|5442466|gb|AAD43357.1| nonstructural polyprotein [Venezuelan equine encephalitis virus]
50	AAAAGG.CCAAAA	A	6479 F	309506	G	GGA	2139	KGPK	5442466	5442464	AAD43357.1	gi|5442466|gb|AAD43357.1| nonstructural polyprotein [Venezuelan equine encephalitis virus]
50	AAAAGG.CCAAAA	A	6447 F	309572	G	GGA	2139	KGPK	5442466	5442464	AAD43357.1	gi|5442466|gb|AAD43357.1| nonstructural polyprotein [Venezuelan equine encephalitis virus]
50	AAAAGG.CCAAAA	A	6485 F	334250	G	GGA	2139	KGPK	5442466	5442464	AAD43357.1	gi|5442466|gb|AAD43357.1| nonstructural polyprotein [Venezuelan equine encephalitis virus]
50	AAAAGG.CCAAAA	A	6482 F	335733	G	GGA	2139	KGPK	5442466	5442464	AAD43357.1	gi|5442466|gb|AAD43357.1| nonstructural polyprotein [Venezuelan equine encephalitis virus]
50	AAAAGG.CCAAAA	A	6461 F	3880	G	GGA	2139	KGPK	5442466	5442464	AAD43357.1	gi|5442466|gb|AAD43357.1| nonstructural polyprotein [Venezuelan equine encephalitis virus]
50	AAAAGG.CCAAAA	A	6461 F	3880_gi323706	G	GGA	2139	KGPK	5442466	5442464	AAD43357.1	gi|5442466|gb|AAD43357.1| nonstructural polyprotein [Venezuelan equine encephalitis virus]
50	AAAAGG.CCAAAA	A	6465 F	3908	G	GGA	2139	KGPK	5442466	5442464	AAD43357.1	gi|5442466|gb|AAD43357.1| nonstructural polyprotein [Venezuelan equine encephalitis virus]
50	AAAAGG.CCAAAA	A	6465 F	3908_gi20800454	G	GGA	2139	KGPK	5442466	5442464	AAD43357.1	gi|5442466|gb|AAD43357.1| nonstructural polyprotein [Venezuelan equine encephalitis virus]
50	AAAAGG.CCAAAA	A	6485 F	481460	G	GGA	2139	KGPK	5442466	5442464	AAD43357.1	gi|5442466|gb|AAD43357.1| nonstructural polyprotein [Venezuelan equine encephalitis virus]
50	AAAAGG.CCAAAA	A	6485 F	4840	G	GGA	2139	KGPK	5442466	5442464	AAD43357.1	gi|5442466|gb|AAD43357.1| nonstructural polyprotein [Venezuelan equine encephalitis virus]
50	AAAAGG.CCAAAA	A	6485 F	484551	G	GGA	2139	KGPK	5442466	5442464	AAD43357.1	gi|5442466|gb|AAD43357.1| nonstructural polyprotein [Venezuelan equine encephalitis virus]
50	AAAAGG.CCAAAA	A	6478 F	485029	G	GGA	2139	KGPK	5442466	5442464	AAD43357.1	gi|5442466|gb|AAD43357.1| nonstructural polyprotein [Venezuelan equine encephalitis virus]
50	AAAAGG.CCAAAA	A	6466 F	59001	G	GGA	2139	KGPK	5442466	5442464	AAD43357.1	gi|5442466|gb|AAD43357.1| nonstructural polyprotein [Venezuelan equine encephalitis virus]
50	AAAAGG.CCAAAA	A	6465 F	6119	G	GGA	2139	KGPK	5442466	5442464	AAD43357.1	gi|5442466|gb|AAD43357.1| nonstructural polyprotein [Venezuelan equine encephalitis virus]
50	AAAAGG.CCAAAA	A	6465 F	6119_gi20800451	G	GGA	2139	KGPK	5442466	5442464	AAD43357.1	gi|5442466|gb|AAD43357.1| nonstructural polyprotein [Venezuelan equine encephalitis virus]
50	AAAAGG.CCAAAA	A	6461 F	66457	G	GGA	2139	KGPK	5442466	5442464	AAD43357.1	gi|5442466|gb|AAD43357.1| nonstructural polyprotein [Venezuelan equine encephalitis virus]
50	AAAAGG.CCAAAA	A	6461 F	66457_gi5442461	G	GGA	2139	KGPK	5442466	5442464	AAD43357.1	gi|5442466|gb|AAD43357.1| nonstructural polyprotein [Venezuelan equine encephalitis virus]
50	AAAAGG.CCAAAA	A	6461 F	66637	G	GGA	2139	KGPK	5442466	5442464	AAD43357.1	gi|5442466|gb|AAD43357.1| nonstructural polyprotein [Venezuelan equine encephalitis virus]
50	AAAAGG.CCAAAA	A	6461 F	66637_gi5442458	G	GGA	2139	KGPK	5442466	5442464	AAD43357.1	gi|5442466|gb|AAD43357.1| nonstructural polyprotein [Venezuelan equine encephalitis virus]
50	AAAAGG.CCAAAA	A	6485 F	69Z1	G	GGA	2139	KGPK	5442466	5442464	AAD43357.1	gi|5442466|gb|AAD43357.1| nonstructural polyprotein [Venezuelan equine encephalitis virus]
50	AAAAGG.CCAAAA	A	6485 F	70U1134	G	GGA	2139	KGPK	5442466	5442464	AAD43357.1	gi|5442466|gb|AAD43357.1| nonstructural polyprotein [Venezuelan equine encephalitis virus]
50	AAAAGG.CCAAAA	A	6485 F	71-180_gi3249013	G	GGA	2139	KGPK	5442466	5442464	AAD43357.1	gi|5442466|gb|AAD43357.1| nonstructural polyprotein [Venezuelan equine encephalitis virus]
50	AAAAGG.CCAAAA	A	6485 F	71_180	G	GGA	2139	KGPK	5442466	5442464	AAD43357.1	gi|5442466|gb|AAD43357.1| nonstructural polyprotein [Venezuelan equine encephalitis virus]
50	AAAAGG.CCAAAA	A	6485 F	75D143	G	GGA	2139	KGPK	5442466	5442464	AAD43357.1	gi|5442466|gb|AAD43357.1| nonstructural polyprotein [Venezuelan equine encephalitis virus]
50	AAAAGG.CCAAAA	A	6471 F	8131	G	GGA	2139	KGPK	5442466	5442464	AAD43357.1	gi|5442466|gb|AAD43357.1| nonstructural polyprotein [Venezuelan equine encephalitis virus]
50	AAAAGG.CCAAAA	A	6471 F	8131_gi226844695	G	GGA	2139	KGPK	5442466	5442464	AAD43357.1	gi|5442466|gb|AAD43357.1| nonstructural polyprotein [Venezuelan equine encephalitis virus]
50	AAAAGG.CCAAAA	A	6478 F	8138	G	GGA	2139	KGPK	5442466	5442464	AAD43357.1	gi|5442466|gb|AAD43357.1| nonstructural polyprotein [Venezuelan equine encephalitis virus]
50	AAAAGG.CCAAAA	A	6482 F	83U434	G	GGA	2139	KGPK	5442466	5442464	AAD43357.1	gi|5442466|gb|AAD43357.1| nonstructural polyprotein [Venezuelan equine encephalitis virus]
50	AAAAGG.CCAAAA	A	6482 F	83U434_gi5442471	G	GGA	2139	KGPK	5442466	5442464	AAD43357.1	gi|5442466|gb|AAD43357.1| nonstructural polyprotein [Venezuelan equine encephalitis virus]
50	AAAAGG.CCAAAA	A	6485 F	903104	G	GGA	2139	KGPK	5442466	5442464	AAD43357.1	gi|5442466|gb|AAD43357.1| nonstructural polyprotein [Venezuelan equine encephalitis virus]
50	AAAAGG.CCAAAA	A	6485 F	97Co42	G	GGA	2139	KGPK	5442466	5442464	AAD43357.1	gi|5442466|gb|AAD43357.1| nonstructural polyprotein [Venezuelan equine encephalitis virus]
50	AAAAGG.CCAAAA	A	6482 F	993MM304-1	G	GGA	2139	KGPK	5442466	5442464	AAD43357.1	gi|5442466|gb|AAD43357.1| nonstructural polyprotein [Venezuelan equine encephalitis virus]
50	AAAAGG.CCAAAA	C	6449 F	AG80-663_gi4262320	G	GGC	2139	KGPK	5442466	5442464	AAD43357.1	gi|5442466|gb|AAD43357.1| nonstructural polyprotein [Venezuelan equine encephalitis virus]
50	AAAAGG.CCAAAA	C	6449 F	AG80_663	G	GGC	2139	KGPK	5442466	5442464	AAD43357.1	gi|5442466|gb|AAD43357.1| nonstructural polyprotein [Venezuelan equine encephalitis virus]
50	AAAAGG.CCAAAA	A	6485 F	Beck_Wycoff	G	GGA	2139	KGPK	5442466	5442464	AAD43357.1	gi|5442466|gb|AAD43357.1| nonstructural polyprotein [Venezuelan equine encephalitis virus]
50	AAAAGG.CCAAAA	A	6485 F	Co97	G	GGA	2139	KGPK	5442466	5442464	AAD43357.1	gi|5442466|gb|AAD43357.1| nonstructural polyprotein [Venezuelan equine encephalitis virus]
50	AAAAGG.CCAAAA	A	6477 F	CoAn5384	G	GGA	2139	KGPK	5442466	5442464	AAD43357.1	gi|5442466|gb|AAD43357.1| nonstructural polyprotein [Venezuelan equine encephalitis virus]
50	AAAAGG.CCAAAA	A	6485 F	CoAn59145	G	GGA	2139	KGPK	5442466	5442464	AAD43357.1	gi|5442466|gb|AAD43357.1| nonstructural polyprotein [Venezuelan equine encephalitis virus]
50	AAAAGG.CCAAAA	A	6480 F	FSE507	G	GGA	2139	KGPK	5442466	5442464	AAD43357.1	gi|5442466|gb|AAD43357.1| nonstructural polyprotein [Venezuelan equine encephalitis virus]
50	AAAAGG.CCAAAA	A	6454 F	GML903843	G	GGA	2139	KGPK	5442466	5442464	AAD43357.1	gi|5442466|gb|AAD43357.1| nonstructural polyprotein [Venezuelan equine encephalitis virus]
50	AAAAGG.CCAAAA	A	6480 F	HojaRedonda	G	GGA	2139	KGPK	5442466	5442464	AAD43357.1	gi|5442466|gb|AAD43357.1| nonstructural polyprotein [Venezuelan equine encephalitis virus]
50	AAAAGG.CCAAAA	A	6485 F	IQT1098	G	GGA	2139	KGPK	5442466	5442464	AAD43357.1	gi|5442466|gb|AAD43357.1| nonstructural polyprotein [Venezuelan equine encephalitis virus]
50	AAAAGG.CCAAAA	A	6485 F	IQT1724	G	GGA	2139	KGPK	5442466	5442464	AAD43357.1	gi|5442466|gb|AAD43357.1| nonstructural polyprotein [Venezuelan equine encephalitis virus]
50	AAAAGG.CCAAAA	A	6461 F	IQT3971	G	GGA	2139	KGPK	5442466	5442464	AAD43357.1	gi|5442466|gb|AAD43357.1| nonstructural polyprotein [Venezuelan equine encephalitis virus]
50	AAAAGG.CCAAAA	A	6464 F	IQT7460	G	GGA	2139	KGPK	5442466	5442464	AAD43357.1	gi|5442466|gb|AAD43357.1| nonstructural polyprotein [Venezuelan equine encephalitis virus]
50	AAAAGG.CCAAAA	A	6485 F	P676	G	GGA	2139	KGPK	5442466	5442464	AAD43357.1	gi|5442466|gb|AAD43357.1| nonstructural polyprotein [Venezuelan equine encephalitis virus]
50	AAAAGG.CCAAAA	A	6485 F	PHO127	G	GGA	2139	KGPK	5442466	5442464	AAD43357.1	gi|5442466|gb|AAD43357.1| nonstructural polyprotein [Venezuelan equine encephalitis virus]
50	AAAAGG.CCAAAA	A	6465 F	PMCHo5	G	GGA	2139	KGPK	5442466	5442464	AAD43357.1	gi|5442466|gb|AAD43357.1| nonstructural polyprotein [Venezuelan equine encephalitis virus]
50	AAAAGG.CCAAAA	A	6465 F	PMCHo5_gi20800448	G	GGA	2139	KGPK	5442466	5442464	AAD43357.1	gi|5442466|gb|AAD43357.1| nonstructural polyprotein [Venezuelan equine encephalitis virus]
50	AAAAGG.CCAAAA	A	6485 F	R16905	G	GGA	2139	KGPK	5442466	5442464	AAD43357.1	gi|5442466|gb|AAD43357.1| nonstructural polyprotein [Venezuelan equine encephalitis virus]
50	AAAAGG.CCAAAA	A	6461 F	SH3	G	GGA	2139	KGPK	5442466	5442464	AAD43357.1	gi|5442466|gb|AAD43357.1| nonstructural polyprotein [Venezuelan equine encephalitis virus]
50	AAAAGG.CCAAAA	A	6461 F	SH3_gi5442468	G	GGA	2139	KGPK	5442466	5442464	AAD43357.1	gi|5442466|gb|AAD43357.1| nonstructural polyprotein [Venezuelan equine encephalitis virus]
50	AAAAGG.CCAAAA	A	6485 F	TC-83_gi323714	G	GGA	2139	KGPK	5442466	5442464	AAD43357.1	gi|5442466|gb|AAD43357.1| nonstructural polyprotein [Venezuelan equine encephalitis virus]
50	AAAAGG.CCAAAA	A	6485 F	TC83	G	GGA	2139	KGPK	5442466	5442464	AAD43357.1	gi|5442466|gb|AAD43357.1| nonstructural polyprotein [Venezuelan equine encephalitis virus]
50	AAAAGG.CCAAAA	A	6485 F	TrinidadDonkey43	G	GGA	2139	KGPK	5442466	5442464	AAD43357.1	gi|5442466|gb|AAD43357.1| nonstructural polyprotein [Venezuelan equine encephalitis virus]
50	AAAAGG.CCAAAA	A	6465 F	V198	G	GGA	2139	KGPK	5442466	5442464	AAD43357.1	gi|5442466|gb|AAD43357.1| nonstructural polyprotein [Venezuelan equine encephalitis virus]
50	AAAAGG.CCAAAA	A	6424 F	V209A	G	GGA	2139	KGPK	5442466	5442464	AAD43357.1	gi|5442466|gb|AAD43357.1| nonstructural polyprotein [Venezuelan equine encephalitis virus]
50	AAAAGG.CCAAAA	A	6485 F	V3526	G	GGA	2139	KGPK	5442466	5442464	AAD43357.1	gi|5442466|gb|AAD43357.1| nonstructural polyprotein [Venezuelan equine encephalitis virus]
50	AAAAGG.CCAAAA	A	6485 F	V3526_gi53680681	G	GGA	2139	KGPK	5442466	5442464	AAD43357.1	gi|5442466|gb|AAD43357.1| nonstructural polyprotein [Venezuelan equine encephalitis virus]
50	AAAAGG.CCAAAA	A	6476 F	VEE_NBACC_454June2010	G	GGA	2139	KGPK	5442466	5442464	AAD43357.1	gi|5442466|gb|AAD43357.1| nonstructural polyprotein [Venezuelan equine encephalitis virus]
50	AAAAGG.CCAAAA	A	6462 F	ZPC727	G	GGA	2139	KGPK	5442466	5442464	AAD43357.1	gi|5442466|gb|AAD43357.1| nonstructural polyprotein [Venezuelan equine encephalitis virus]
50	AAAAGG.CCAAAA	A	6462 F	ZPC738	G	GGA	2139	KGPK	5442466	5442464	AAD43357.1	gi|5442466|gb|AAD43357.1| nonstructural polyprotein [Venezuelan equine encephalitis virus]
50	AAAAGG.CCAAAA	A	6462 F	ZPC738_gi4689187	G	GGA	2139	KGPK	5442466	5442464	AAD43357.1	gi|5442466|gb|AAD43357.1| nonstructural polyprotein [Venezuelan equine encephalitis virus]
50	AAAAGG.CCAAAA	A	6465 F	gi14549692	G	GGA	2139	KGPK	5442466	5442464	AAD43357.1	gi|5442466|gb|AAD43357.1| nonstructural polyprotein [Venezuelan equine encephalitis virus]
50	AAAAGG.CCAAAA	A	6465 F	gi18152933	G	GGA	2139	KGPK	5442466	5442464	AAD43357.1	gi|5442466|gb|AAD43357.1| nonstructural polyprotein [Venezuelan equine encephalitis virus]
50	AAAAGG.CCAAAA	A	6485 F	gi323708	G	GGA	2139	KGPK	5442466	5442464	AAD43357.1	gi|5442466|gb|AAD43357.1| nonstructural polyprotein [Venezuelan equine encephalitis virus]
50	AAAAGG.CCAAAA	A	6485 F	gi4887231	G	GGA	2139	KGPK	5442466	5442464	AAD43357.1	gi|5442466|gb|AAD43357.1| nonstructural polyprotein [Venezuelan equine encephalitis virus]
50	AAAAGG.CCAAAA	A	6485 F	gi9626526_ref	G	GGA	2139	KGPK	5442466	5442464	AAD43357.1	gi|5442466|gb|AAD43357.1| nonstructural polyprotein [Venezuelan equine encephalitis virus]
51	AAAAGG.CCGAAG	G	6497 F	2177B	G	GGG	2152	KGPK	17865006	17865005	AAL47154.1	gi|17865006|gb|AAL47154.1| nonstructural polyprotein [Venezuelan equine encephalitis virus]
51	AAAAGG.CCGAAG	G	6492 F	63A216	G	GGG	2152	KGPK	17865006	17865005	AAL47154.1	gi|17865006|gb|AAL47154.1| nonstructural polyprotein [Venezuelan equine encephalitis virus]
51	AAAAGG.CCGAAG	G	6474 F	63Z1	G	GGG	2152	KGPK	17865006	17865005	AAL47154.1	gi|17865006|gb|AAL47154.1| nonstructural polyprotein [Venezuelan equine encephalitis virus]
51	AAAAGG.CCGAAG	G	6483 F	64U87	G	GGG	2152	KGPK	17865006	17865005	AAL47154.1	gi|17865006|gb|AAL47154.1| nonstructural polyprotein [Venezuelan equine encephalitis virus]
51	AAAAGG.CCGAAG	G	6475 F	65U206	G	GGG	2152	KGPK	17865006	17865005	AAL47154.1	gi|17865006|gb|AAL47154.1| nonstructural polyprotein [Venezuelan equine encephalitis virus]
51	AAAAGG.CCGAAG	G	6335 F	66U11	G	GGG	2152	KGPK	17865006	17865005	AAL47154.1	gi|17865006|gb|AAL47154.1| nonstructural polyprotein [Venezuelan equine encephalitis virus]
51	AAAAGG.CCGAAG	G	6473 F	66U91	G	GGG	2152	KGPK	17865006	17865005	AAL47154.1	gi|17865006|gb|AAL47154.1| nonstructural polyprotein [Venezuelan equine encephalitis virus]
51	AAAAGG.CCGAAG	G	6492 F	67U201	G	GGG	2152	KGPK	17865006	17865005	AAL47154.1	gi|17865006|gb|AAL47154.1| nonstructural polyprotein [Venezuelan equine encephalitis virus]
51	AAAAGG.CCGAAG	G	6495 F	67U208	G	GGG	2152	KGPK	17865006	17865005	AAL47154.1	gi|17865006|gb|AAL47154.1| nonstructural polyprotein [Venezuelan equine encephalitis virus]
51	AAAAGG.CCGAAG	G	6486 F	67U222	G	GGG	2152	KGPK	17865006	17865005	AAL47154.1	gi|17865006|gb|AAL47154.1| nonstructural polyprotein [Venezuelan equine encephalitis virus]
51	AAAAGG.CCGAAG	G	6495 F	67U225	G	GGG	2152	KGPK	17865006	17865005	AAL47154.1	gi|17865006|gb|AAL47154.1| nonstructural polyprotein [Venezuelan equine encephalitis virus]
51	AAAAGG.CCGAAG	G	6471 F	68U200	G	GGG	2152	KGPK	17865006	17865005	AAL47154.1	gi|17865006|gb|AAL47154.1| nonstructural polyprotein [Venezuelan equine encephalitis virus]
51	AAAAGG.CCGAAG	G	6492 F	68U217	G	GGG	2152	KGPK	17865006	17865005	AAL47154.1	gi|17865006|gb|AAL47154.1| nonstructural polyprotein [Venezuelan equine encephalitis virus]
51	AAAAGG.CCGAAG	G	6465 F	69U315	G	GGG	2152	KGPK	17865006	17865005	AAL47154.1	gi|17865006|gb|AAL47154.1| nonstructural polyprotein [Venezuelan equine encephalitis virus]
51	AAAAGG.CCGAAG	G	6489 F	70U55	G	GGG	2152	KGPK	17865006	17865005	AAL47154.1	gi|17865006|gb|AAL47154.1| nonstructural polyprotein [Venezuelan equine encephalitis virus]
51	AAAAGG.CCGAAG	G	6483 F	70U74	G	GGG	2152	KGPK	17865006	17865005	AAL47154.1	gi|17865006|gb|AAL47154.1| nonstructural polyprotein [Venezuelan equine encephalitis virus]
51	AAAAGG.CCGAAG	G	6495 F	70U80	G	GGG	2152	KGPK	17865006	17865005	AAL47154.1	gi|17865006|gb|AAL47154.1| nonstructural polyprotein [Venezuelan equine encephalitis virus]
51	AAAAGG.CCGAAG	G	6493 F	71U382	G	GGG	2152	KGPK	17865006	17865005	AAL47154.1	gi|17865006|gb|AAL47154.1| nonstructural polyprotein [Venezuelan equine encephalitis virus]
51	AAAAGG.CCGAAG	G	6489 F	71U384	G	GGG	2152	KGPK	17865006	17865005	AAL47154.1	gi|17865006|gb|AAL47154.1| nonstructural polyprotein [Venezuelan equine encephalitis virus]
51	AAAAGG.CCGAAG	G	6470 F	72U23	G	GGG	2152	KGPK	17865006	17865005	AAL47154.1	gi|17865006|gb|AAL47154.1| nonstructural polyprotein [Venezuelan equine encephalitis virus]
51	AAAAGG.CCGAAG	G	6469 F	73U151	G	GGG	2152	KGPK	17865006	17865005	AAL47154.1	gi|17865006|gb|AAL47154.1| nonstructural polyprotein [Venezuelan equine encephalitis virus]
51	AAAAGG.CCGAAG	G	892 F	76V2561_3	G	GGG	2152	KGPK	17865006	17865005	AAL47154.1	gi|17865006|gb|AAL47154.1| nonstructural polyprotein [Venezuelan equine encephalitis virus]
51	AAAAGG.CCGAAG	G	6495 F	77U204	G	GGG	2152	KGPK	17865006	17865005	AAL47154.1	gi|17865006|gb|AAL47154.1| nonstructural polyprotein [Venezuelan equine encephalitis virus]
51	AAAAGG.CCGAAG	G	6475 F	77U208	G	GGG	2152	KGPK	17865006	17865005	AAL47154.1	gi|17865006|gb|AAL47154.1| nonstructural polyprotein [Venezuelan equine encephalitis virus]
51	AAAAGG.CCGAAG	G	6486 F	78U202	G	GGG	2152	KGPK	17865006	17865005	AAL47154.1	gi|17865006|gb|AAL47154.1| nonstructural polyprotein [Venezuelan equine encephalitis virus]
51	AAAAGG.CCGAAG	G	6497 F	79U13	G	GGG	2152	KGPK	17865006	17865005	AAL47154.1	gi|17865006|gb|AAL47154.1| nonstructural polyprotein [Venezuelan equine encephalitis virus]
51	AAAAGG.CCGAAG	G	6499 F	80U76	G	GGG	2152	KGPK	17865006	17865005	AAL47154.1	gi|17865006|gb|AAL47154.1| nonstructural polyprotein [Venezuelan equine encephalitis virus]
51	AAAAGG.CCGAAG	G	6499 F	80U76_gi17865005	G	GGG	2152	KGPK	17865006	17865005	AAL47154.1	gi|17865006|gb|AAL47154.1| nonstructural polyprotein [Venezuelan equine encephalitis virus]
51	AAAAGG.CCGAAG	G	6363 F	CABV	G	GGG	2152	KGPK	17865006	17865005	AAL47154.1	gi|17865006|gb|AAL47154.1| nonstructural polyprotein [Venezuelan equine encephalitis virus]
51	AAAAGG.CCGAAG	G	6499 F	CPA152	G	GGG	2152	KGPK	17865006	17865005	AAL47154.1	gi|17865006|gb|AAL47154.1| nonstructural polyprotein [Venezuelan equine encephalitis virus]
51	AAAAGG.CCGAAG	G	6499 F	CPA152_gi17864993	G	GGG	2152	KGPK	17865006	17865005	AAL47154.1	gi|17865006|gb|AAL47154.1| nonstructural polyprotein [Venezuelan equine encephalitis virus]
51	AAAAGG.CCGAAG	G	6496 F	CPA201	G	GGG	2152	KGPK	17865006	17865005	AAL47154.1	gi|17865006|gb|AAL47154.1| nonstructural polyprotein [Venezuelan equine encephalitis virus]
51	AAAAGG.CCGAAG	G	6496 F	CPA201_gi17864999	G	GGG	2152	KGPK	17865006	17865005	AAL47154.1	gi|17865006|gb|AAL47154.1| nonstructural polyprotein [Venezuelan equine encephalitis virus]
51	AAAAGG.CCGAAG	G	6363 F	CabassouCaAr508_gi4262323	G	GGG	2152	KGPK	17865006	17865005	AAL47154.1	gi|17865006|gb|AAL47154.1| nonstructural polyprotein [Venezuelan equine encephalitis virus]
51	AAAAGG.CCGAAG	G	921 F	CoAn9004_2	G	GGG	2152	KGPK	17865006	17865005	AAL47154.1	gi|17865006|gb|AAL47154.1| nonstructural polyprotein [Venezuelan equine encephalitis virus]
51	AAAAGG.CCGAAG	G	6499 F	MX01-32	G	GGG	2152	KGPK	17865006	17865005	AAL47154.1	gi|17865006|gb|AAL47154.1| nonstructural polyprotein [Venezuelan equine encephalitis virus]
51	AAAAGG.CCGAAG	G	6492 F	MX08H50	G	GGG	2152	KGPK	17865006	17865005	AAL47154.1	gi|17865006|gb|AAL47154.1| nonstructural polyprotein [Venezuelan equine encephalitis virus]
51	AAAAGG.CCGAAG	G	6492 F	MX08H51	G	GGG	2152	KGPK	17865006	17865005	AAL47154.1	gi|17865006|gb|AAL47154.1| nonstructural polyprotein [Venezuelan equine encephalitis virus]
51	AAAAGG.CCGAAG	G	6492 F	MX08H53	G	GGG	2152	KGPK	17865006	17865005	AAL47154.1	gi|17865006|gb|AAL47154.1| nonstructural polyprotein [Venezuelan equine encephalitis virus]
51	AAAAGG.CCGAAG	G	6474 F	MX09-H49	G	GGG	2152	KGPK	17865006	17865005	AAL47154.1	gi|17865006|gb|AAL47154.1| nonstructural polyprotein [Venezuelan equine encephalitis virus]
51	AAAAGG.CCGAAG	G	6493 F	MX09-H60	G	GGG	2152	KGPK	17865006	17865005	AAL47154.1	gi|17865006|gb|AAL47154.1| nonstructural polyprotein [Venezuelan equine encephalitis virus]
51	AAAAGG.CCGAAG	G	6492 F	MX09Eq03	G	GGG	2152	KGPK	17865006	17865005	AAL47154.1	gi|17865006|gb|AAL47154.1| nonstructural polyprotein [Venezuelan equine encephalitis virus]
51	AAAAGG.CCGAAG	G	6492 F	MX09Eq05	G	GGG	2152	KGPK	17865006	17865005	AAL47154.1	gi|17865006|gb|AAL47154.1| nonstructural polyprotein [Venezuelan equine encephalitis virus]
51	AAAAGG.CCGAAG	G	6494 F	MX09M50	G	GGG	2152	KGPK	17865006	17865005	AAL47154.1	gi|17865006|gb|AAL47154.1| nonstructural polyprotein [Venezuelan equine encephalitis virus]
51	AAAAGG.CCGAAG	G	6493 F	MX09M51	G	GGG	2152	KGPK	17865006	17865005	AAL47154.1	gi|17865006|gb|AAL47154.1| nonstructural polyprotein [Venezuelan equine encephalitis virus]
51	AAAAGG.CCGAAG	G	6474 F	MX09M64	G	GGG	2152	KGPK	17865006	17865005	AAL47154.1	gi|17865006|gb|AAL47154.1| nonstructural polyprotein [Venezuelan equine encephalitis virus]
51	AAAAGG.CCGAAG	G	6502 F	MX10H94_ARBSP_VEEV_00013	G	GGG	2152	KGPK	17865006	17865005	AAL47154.1	gi|17865006|gb|AAL47154.1| nonstructural polyprotein [Venezuelan equine encephalitis virus]
51	AAAAGG.CCGAAG	G	6471 F	MX10H94_ARBSP_VEEV_00034	G	GGG	2152	KGPK	17865006	17865005	AAL47154.1	gi|17865006|gb|AAL47154.1| nonstructural polyprotein [Venezuelan equine encephalitis virus]
51	AAAAGG.CCGAAG	G	6502 F	MX10H95_ARBSP_VEEV_00014	G	GGG	2152	KGPK	17865006	17865005	AAL47154.1	gi|17865006|gb|AAL47154.1| nonstructural polyprotein [Venezuelan equine encephalitis virus]
51	AAAAGG.CCGAAG	G	6482 F	MX10H95_ARBSP_VEEV_00035	G	GGG	2152	KGPK	17865006	17865005	AAL47154.1	gi|17865006|gb|AAL47154.1| nonstructural polyprotein [Venezuelan equine encephalitis virus]
51	AAAAGG.CCGAAG	G	6499 F	MX10_91M1	G	GGG	2152	KGPK	17865006	17865005	AAL47154.1	gi|17865006|gb|AAL47154.1| nonstructural polyprotein [Venezuelan equine encephalitis virus]
51	AAAAGG.CCGAAG	G	6502 F	MX10_94M4	G	GGG	2152	KGPK	17865006	17865005	AAL47154.1	gi|17865006|gb|AAL47154.1| nonstructural polyprotein [Venezuelan equine encephalitis virus]
51	AAAAGG.CCGAAG	G	6502 F	MX10_94M5	G	GGG	2152	KGPK	17865006	17865005	AAL47154.1	gi|17865006|gb|AAL47154.1| nonstructural polyprotein [Venezuelan equine encephalitis virus]
51	AAAAGG.CCGAAG	G	6502 F	MX10_94M6	G	GGG	2152	KGPK	17865006	17865005	AAL47154.1	gi|17865006|gb|AAL47154.1| nonstructural polyprotein [Venezuelan equine encephalitis virus]
51	AAAAGG.CCGAAG	G	6502 F	MX10_95M11	G	GGG	2152	KGPK	17865006	17865005	AAL47154.1	gi|17865006|gb|AAL47154.1| nonstructural polyprotein [Venezuelan equine encephalitis virus]
51	AAAAGG.CCGAAG	G	6502 F	MX10_95M8	G	GGG	2152	KGPK	17865006	17865005	AAL47154.1	gi|17865006|gb|AAL47154.1| nonstructural polyprotein [Venezuelan equine encephalitis virus]
51	AAAAGG.CCGAAG	G	6502 F	MX10_95M9	G	GGG	2152	KGPK	17865006	17865005	AAL47154.1	gi|17865006|gb|AAL47154.1| nonstructural polyprotein [Venezuelan equine encephalitis virus]
51	AAAAGG.CCGAAG	G	6499 F	OAX131	G	GGG	2152	KGPK	17865006	17865005	AAL47154.1	gi|17865006|gb|AAL47154.1| nonstructural polyprotein [Venezuelan equine encephalitis virus]
51	AAAAGG.CCGAAG	G	6499 F	OAX131_gi17864996	G	GGG	2152	KGPK	17865006	17865005	AAL47154.1	gi|17865006|gb|AAL47154.1| nonstructural polyprotein [Venezuelan equine encephalitis virus]
51	AAAAGG.CCGAAG	G	6499 F	OAX142	G	GGG	2152	KGPK	17865006	17865005	AAL47154.1	gi|17865006|gb|AAL47154.1| nonstructural polyprotein [Venezuelan equine encephalitis virus]
51	AAAAGG.CCGAAG	G	6499 F	OAX142_gi17865002	G	GGG	2152	KGPK	17865006	17865005	AAL47154.1	gi|17865006|gb|AAL47154.1| nonstructural polyprotein [Venezuelan equine encephalitis virus]
51	AAAAGG.CCGAAG	A	6435 F	PIXV	G	GGA	2152	KGPK	17865006	17865005	AAL47154.1	gi|17865006|gb|AAL47154.1| nonstructural polyprotein [Venezuelan equine encephalitis virus]
51	AAAAGG.CCGAAG	A	6435 F	PixunaBeAr35645_gi4262314	G	GGA	2152	KGPK	17865006	17865005	AAL47154.1	gi|17865006|gb|AAL47154.1| nonstructural polyprotein [Venezuelan equine encephalitis virus]
51	AAAAGG.CCGAAG	G	2958 F	R16880_2	G	GGG	2152	KGPK	17865006	17865005	AAL47154.1	gi|17865006|gb|AAL47154.1| nonstructural polyprotein [Venezuelan equine encephalitis virus]
51	AAAAGG.CCGAAG	G	6499 F	gi1144527	G	GGG	2152	KGPK	17865006	17865005	AAL47154.1	gi|17865006|gb|AAL47154.1| nonstructural polyprotein [Venezuelan equine encephalitis virus]
52	AAAAGG.GACCAG	C	10522 R	2177B	S	TCG	988	WSPF	4262319	4262317	AAD14563.1	gi|4262319|gb|AAD14563.1| structural polyprotein [Venezuelan equine encephalitis virus]
52	AAAAGG.GACCAG	C	10520 R	67U208	S	TCG	988	WSPF	4262319	4262317	AAD14563.1	gi|4262319|gb|AAD14563.1| structural polyprotein [Venezuelan equine encephalitis virus]
52	AAAAGG.GACCAG	T	10520 R	67U225	S	TCA	988	WSPF	4262319	4262317	AAD14563.1	gi|4262319|gb|AAD14563.1| structural polyprotein [Venezuelan equine encephalitis virus]
52	AAAAGG.GACCAG	C	10517 R	68U217	S	TCG	988	WSPF	4262319	4262317	AAD14563.1	gi|4262319|gb|AAD14563.1| structural polyprotein [Venezuelan equine encephalitis virus]
52	AAAAGG.GACCAG	C	10508 R	70U74	S	TCG	988	WSPF	4262319	4262317	AAD14563.1	gi|4262319|gb|AAD14563.1| structural polyprotein [Venezuelan equine encephalitis virus]
52	AAAAGG.GACCAG	C	10520 R	70U80	S	TCG	988	WSPF	4262319	4262317	AAD14563.1	gi|4262319|gb|AAD14563.1| structural polyprotein [Venezuelan equine encephalitis virus]
52	AAAAGG.GACCAG	G	10570 R	78V-3531_gi4262317	S	TCC	988	WSPF	4262319	4262317	AAD14563.1	gi|4262319|gb|AAD14563.1| structural polyprotein [Venezuelan equine encephalitis virus]
52	AAAAGG.GACCAG	G	10570 R	78V3531	S	TCC	988	WSPF	4262319	4262317	AAD14563.1	gi|4262319|gb|AAD14563.1| structural polyprotein [Venezuelan equine encephalitis virus]
52	AAAAGG.GACCAG	C	10522 R	79U13	S	TCG	988	WSPF	4262319	4262317	AAD14563.1	gi|4262319|gb|AAD14563.1| structural polyprotein [Venezuelan equine encephalitis virus]
53	AAAAGG.GCTGTG	G	10772 R	67U225	A	GCC	1067	TAPF	4262313	4262311	AAD14559.1	gi|4262313|gb|AAD14559.1| structural polyprotein [Venezuelan equine encephalitis virus]
53	AAAAGG.GCTGTG	G	10769 R	68U217	A	GCC	1067	TAPF	4262313	4262311	AAD14559.1	gi|4262313|gb|AAD14559.1| structural polyprotein [Venezuelan equine encephalitis virus]
53	AAAAGG.GCTGTG	C	10623 R	71D-1252_gi4262311	A	GCG	1067	TAPF	4262313	4262311	AAD14559.1	gi|4262313|gb|AAD14559.1| structural polyprotein [Venezuelan equine encephalitis virus]
53	AAAAGG.GCTGTG	C	10623 R	71D_1252	A	GCG	1067	TAPF	4262313	4262311	AAD14559.1	gi|4262313|gb|AAD14559.1| structural polyprotein [Venezuelan equine encephalitis virus]
53	AAAAGG.GCTGTG	G	10774 R	79U13	A	GCC	1067	TAPF	4262313	4262311	AAD14559.1	gi|4262313|gb|AAD14559.1| structural polyprotein [Venezuelan equine encephalitis virus]
53	AAAAGG.GCTGTG	G	10763 R	BT2607	A	GCC	1067	TAPF	4262313	4262311	AAD14559.1	gi|4262313|gb|AAD14559.1| structural polyprotein [Venezuelan equine encephalitis virus]
53	AAAAGG.GCTGTG	G	10779 R	MenaII	A	GCC	1067	TAPF	4262313	4262311	AAD14559.1	gi|4262313|gb|AAD14559.1| structural polyprotein [Venezuelan equine encephalitis virus]
53	AAAAGG.GCTGTG	G	10779 R	MenaII_gi4262302	A	GCC	1067	TAPF	4262313	4262311	AAD14559.1	gi|4262313|gb|AAD14559.1| structural polyprotein [Venezuelan equine encephalitis virus]
54	AAAAGG.GGGGGC	A	7768 F	02_2720_98	G	GGA	76	KGGG	1375091	323706	AAC19325.1	gi|1375091|gb|AAC19325.1| structural polyprotein [Venezuelan equine encephalitis virus]
54	AAAAGG.GGGGGC	G	7775 F	212857	G	GGG	76	KGGG	1375091	323706	AAC19325.1	gi|1375091|gb|AAC19325.1| structural polyprotein [Venezuelan equine encephalitis virus]
54	AAAAGG.GGGGGC	G	7789 F	240832	G	GGG	76	KGGG	1375091	323706	AAC19325.1	gi|1375091|gb|AAC19325.1| structural polyprotein [Venezuelan equine encephalitis virus]
54	AAAAGG.GGGGGC	G	7768 F	242959	G	GGG	76	KGGG	1375091	323706	AAC19325.1	gi|1375091|gb|AAC19325.1| structural polyprotein [Venezuelan equine encephalitis virus]
54	AAAAGG.GGGGGC	G	7765 F	3880	G	GGG	76	KGGG	1375091	323706	AAC19325.1	gi|1375091|gb|AAC19325.1| structural polyprotein [Venezuelan equine encephalitis virus]
54	AAAAGG.GGGGGC	G	7765 F	3880_gi323706	G	GGG	76	KGGG	1375091	323706	AAC19325.1	gi|1375091|gb|AAC19325.1| structural polyprotein [Venezuelan equine encephalitis virus]
54	AAAAGG.GGGGGC	G	7762 F	474590	G	GGG	76	KGGG	1375091	323706	AAC19325.1	gi|1375091|gb|AAC19325.1| structural polyprotein [Venezuelan equine encephalitis virus]
54	AAAAGG.GGGGGC	G	7789 F	481460	G	GGG	76	KGGG	1375091	323706	AAC19325.1	gi|1375091|gb|AAC19325.1| structural polyprotein [Venezuelan equine encephalitis virus]
54	AAAAGG.GGGGGC	G	7789 F	484551	G	GGG	76	KGGG	1375091	323706	AAC19325.1	gi|1375091|gb|AAC19325.1| structural polyprotein [Venezuelan equine encephalitis virus]
54	AAAAGG.GGGGGC	G	7782 F	485029	G	GGG	76	KGGG	1375091	323706	AAC19325.1	gi|1375091|gb|AAC19325.1| structural polyprotein [Venezuelan equine encephalitis virus]
54	AAAAGG.GGGGGC	A	7775 F	8131	G	GGA	76	KGGG	1375091	323706	AAC19325.1	gi|1375091|gb|AAC19325.1| structural polyprotein [Venezuelan equine encephalitis virus]
54	AAAAGG.GGGGGC	A	7775 F	8131_gi226844695	G	GGA	76	KGGG	1375091	323706	AAC19325.1	gi|1375091|gb|AAC19325.1| structural polyprotein [Venezuelan equine encephalitis virus]
54	AAAAGG.GGGGGC	G	7782 F	8138	G	GGG	76	KGGG	1375091	323706	AAC19325.1	gi|1375091|gb|AAC19325.1| structural polyprotein [Venezuelan equine encephalitis virus]
54	AAAAGG.GGGGGC	G	7789 F	903104	G	GGG	76	KGGG	1375091	323706	AAC19325.1	gi|1375091|gb|AAC19325.1| structural polyprotein [Venezuelan equine encephalitis virus]
54	AAAAGG.GGGGGC	G	7758 F	GML903843	G	GGG	76	KGGG	1375091	323706	AAC19325.1	gi|1375091|gb|AAC19325.1| structural polyprotein [Venezuelan equine encephalitis virus]
54	AAAAGG.GGGGGC	A	7789 F	IQT1098	G	GGA	76	KGGG	1375091	323706	AAC19325.1	gi|1375091|gb|AAC19325.1| structural polyprotein [Venezuelan equine encephalitis virus]
54	AAAAGG.GGGGGC	A	7789 F	IQT1724	G	GGA	76	KGGG	1375091	323706	AAC19325.1	gi|1375091|gb|AAC19325.1| structural polyprotein [Venezuelan equine encephalitis virus]
54	AAAAGG.GGGGGC	A	7765 F	IQT3971	G	GGA	76	KGGG	1375091	323706	AAC19325.1	gi|1375091|gb|AAC19325.1| structural polyprotein [Venezuelan equine encephalitis virus]
55	AAAAGG.GTAGTG	G	558 R	68U200	T	ACC	181	TTPF	17865006	17865005	AAL47154.1	gi|17865006|gb|AAL47154.1| nonstructural polyprotein [Venezuelan equine encephalitis virus]
55	AAAAGG.GTAGTG	G	576 R	70U55	T	ACC	181	TTPF	17865006	17865005	AAL47154.1	gi|17865006|gb|AAL47154.1| nonstructural polyprotein [Venezuelan equine encephalitis virus]
55	AAAAGG.GTAGTG	G	580 R	71U382	T	ACC	181	TTPF	17865006	17865005	AAL47154.1	gi|17865006|gb|AAL47154.1| nonstructural polyprotein [Venezuelan equine encephalitis virus]
55	AAAAGG.GTAGTG	G	576 R	71U384	T	ACC	181	TTPF	17865006	17865005	AAL47154.1	gi|17865006|gb|AAL47154.1| nonstructural polyprotein [Venezuelan equine encephalitis virus]
55	AAAAGG.GTAGTG	G	557 R	72U23	T	ACC	181	TTPF	17865006	17865005	AAL47154.1	gi|17865006|gb|AAL47154.1| nonstructural polyprotein [Venezuelan equine encephalitis virus]
55	AAAAGG.GTAGTG	G	557 R	73U151	T	ACC	181	TTPF	17865006	17865005	AAL47154.1	gi|17865006|gb|AAL47154.1| nonstructural polyprotein [Venezuelan equine encephalitis virus]
55	AAAAGG.GTAGTG	G	582 R	77U204	T	ACC	181	TTPF	17865006	17865005	AAL47154.1	gi|17865006|gb|AAL47154.1| nonstructural polyprotein [Venezuelan equine encephalitis virus]
55	AAAAGG.GTAGTG	G	562 R	77U208	T	ACC	181	TTPF	17865006	17865005	AAL47154.1	gi|17865006|gb|AAL47154.1| nonstructural polyprotein [Venezuelan equine encephalitis virus]
55	AAAAGG.GTAGTG	G	576 R	78U202	T	ACC	181	TTPF	17865006	17865005	AAL47154.1	gi|17865006|gb|AAL47154.1| nonstructural polyprotein [Venezuelan equine encephalitis virus]
55	AAAAGG.GTAGTG	G	586 R	80U76	T	ACC	181	TTPF	17865006	17865005	AAL47154.1	gi|17865006|gb|AAL47154.1| nonstructural polyprotein [Venezuelan equine encephalitis virus]
55	AAAAGG.GTAGTG	G	586 R	80U76_gi17865005	T	ACC	181	TTPF	17865006	17865005	AAL47154.1	gi|17865006|gb|AAL47154.1| nonstructural polyprotein [Venezuelan equine encephalitis virus]
55	AAAAGG.GTAGTG	C	591 R	CABV	T	ACG	181	TTPF	17865006	17865005	AAL47154.1	gi|17865006|gb|AAL47154.1| nonstructural polyprotein [Venezuelan equine encephalitis virus]
55	AAAAGG.GTAGTG	G	586 R	CPA152	T	ACC	181	TTPF	17865006	17865005	AAL47154.1	gi|17865006|gb|AAL47154.1| nonstructural polyprotein [Venezuelan equine encephalitis virus]
55	AAAAGG.GTAGTG	G	586 R	CPA152_gi17864993	T	ACC	181	TTPF	17865006	17865005	AAL47154.1	gi|17865006|gb|AAL47154.1| nonstructural polyprotein [Venezuelan equine encephalitis virus]
55	AAAAGG.GTAGTG	G	586 R	CPA201	T	ACC	181	TTPF	17865006	17865005	AAL47154.1	gi|17865006|gb|AAL47154.1| nonstructural polyprotein [Venezuelan equine encephalitis virus]
55	AAAAGG.GTAGTG	G	586 R	CPA201_gi17864999	T	ACC	181	TTPF	17865006	17865005	AAL47154.1	gi|17865006|gb|AAL47154.1| nonstructural polyprotein [Venezuelan equine encephalitis virus]
55	AAAAGG.GTAGTG	C	591 R	CabassouCaAr508_gi4262323	T	ACG	181	TTPF	17865006	17865005	AAL47154.1	gi|17865006|gb|AAL47154.1| nonstructural polyprotein [Venezuelan equine encephalitis virus]
55	AAAAGG.GTAGTG	G	586 R	EVEV	T	ACC	181	TTPF	17865006	17865005	AAL47154.1	gi|17865006|gb|AAL47154.1| nonstructural polyprotein [Venezuelan equine encephalitis virus]
55	AAAAGG.GTAGTG	G	586 R	EvergladesFe3-7c_gi4262299	T	ACC	181	TTPF	17865006	17865005	AAL47154.1	gi|17865006|gb|AAL47154.1| nonstructural polyprotein [Venezuelan equine encephalitis virus]
55	AAAAGG.GTAGTG	G	586 R	MX01-22	T	ACC	181	TTPF	17865006	17865005	AAL47154.1	gi|17865006|gb|AAL47154.1| nonstructural polyprotein [Venezuelan equine encephalitis virus]
55	AAAAGG.GTAGTG	G	586 R	MX01-22_gi56789993	T	ACC	181	TTPF	17865006	17865005	AAL47154.1	gi|17865006|gb|AAL47154.1| nonstructural polyprotein [Venezuelan equine encephalitis virus]
55	AAAAGG.GTAGTG	G	586 R	MX01-32	T	ACC	181	TTPF	17865006	17865005	AAL47154.1	gi|17865006|gb|AAL47154.1| nonstructural polyprotein [Venezuelan equine encephalitis virus]
55	AAAAGG.GTAGTG	G	576 R	MX03H1	T	ACC	181	TTPF	17865006	17865005	AAL47154.1	gi|17865006|gb|AAL47154.1| nonstructural polyprotein [Venezuelan equine encephalitis virus]
55	AAAAGG.GTAGTG	G	576 R	MX03H2	T	ACC	181	TTPF	17865006	17865005	AAL47154.1	gi|17865006|gb|AAL47154.1| nonstructural polyprotein [Venezuelan equine encephalitis virus]
55	AAAAGG.GTAGTG	G	576 R	MX10H4	T	ACC	181	TTPF	17865006	17865005	AAL47154.1	gi|17865006|gb|AAL47154.1| nonstructural polyprotein [Venezuelan equine encephalitis virus]
55	AAAAGG.GTAGTG	G	586 R	OAX131	T	ACC	181	TTPF	17865006	17865005	AAL47154.1	gi|17865006|gb|AAL47154.1| nonstructural polyprotein [Venezuelan equine encephalitis virus]
55	AAAAGG.GTAGTG	G	586 R	OAX131_gi17864996	T	ACC	181	TTPF	17865006	17865005	AAL47154.1	gi|17865006|gb|AAL47154.1| nonstructural polyprotein [Venezuelan equine encephalitis virus]
55	AAAAGG.GTAGTG	G	586 R	OAX142	T	ACC	181	TTPF	17865006	17865005	AAL47154.1	gi|17865006|gb|AAL47154.1| nonstructural polyprotein [Venezuelan equine encephalitis virus]
55	AAAAGG.GTAGTG	G	586 R	OAX142_gi17865002	T	ACC	181	TTPF	17865006	17865005	AAL47154.1	gi|17865006|gb|AAL47154.1| nonstructural polyprotein [Venezuelan equine encephalitis virus]
55	AAAAGG.GTAGTG	G	586 R	gi1144527	T	ACC	181	TTPF	17865006	17865005	AAL47154.1	gi|17865006|gb|AAL47154.1| nonstructural polyprotein [Venezuelan equine encephalitis virus]
56	AAAAGG.GTCCAA	T	10513 R	240832	T	ACA	984	WTPF	5442465	5442464	AAC71998.2	gi|5442465|gb|AAC71998.2| structural polyprotein [Venezuelan equine encephalitis virus]
56	AAAAGG.GTCCAA	T	10492 R	242959	T	ACA	984	WTPF	5442465	5442464	AAC71998.2	gi|5442465|gb|AAC71998.2| structural polyprotein [Venezuelan equine encephalitis virus]
56	AAAAGG.GTCCAA	T	10489 R	243937	T	ACA	984	WTPF	5442465	5442464	AAC71998.2	gi|5442465|gb|AAC71998.2| structural polyprotein [Venezuelan equine encephalitis virus]
56	AAAAGG.GTCCAA	T	10489 R	243937_gi5442464	T	ACA	984	WTPF	5442465	5442464	AAC71998.2	gi|5442465|gb|AAC71998.2| structural polyprotein [Venezuelan equine encephalitis virus]
56	AAAAGG.GTCCAA	T	10513 R	4840	T	ACA	984	WTPF	5442465	5442464	AAC71998.2	gi|5442465|gb|AAC71998.2| structural polyprotein [Venezuelan equine encephalitis virus]
56	AAAAGG.GTCCAA	T	10489 R	66457	T	ACA	984	WTPF	5442465	5442464	AAC71998.2	gi|5442465|gb|AAC71998.2| structural polyprotein [Venezuelan equine encephalitis virus]
56	AAAAGG.GTCCAA	T	10489 R	66457_gi5442461	T	ACA	984	WTPF	5442465	5442464	AAC71998.2	gi|5442465|gb|AAC71998.2| structural polyprotein [Venezuelan equine encephalitis virus]
56	AAAAGG.GTCCAA	T	10489 R	66637	T	ACA	984	WTPF	5442465	5442464	AAC71998.2	gi|5442465|gb|AAC71998.2| structural polyprotein [Venezuelan equine encephalitis virus]
56	AAAAGG.GTCCAA	T	10489 R	66637_gi5442458	T	ACA	984	WTPF	5442465	5442464	AAC71998.2	gi|5442465|gb|AAC71998.2| structural polyprotein [Venezuelan equine encephalitis virus]
56	AAAAGG.GTCCAA	T	10506 R	8138	T	ACA	984	WTPF	5442465	5442464	AAC71998.2	gi|5442465|gb|AAC71998.2| structural polyprotein [Venezuelan equine encephalitis virus]
56	AAAAGG.GTCCAA	G	10457 R	PIXV	T	ACC	984	WTPF	5442465	5442464	AAC71998.2	gi|5442465|gb|AAC71998.2| structural polyprotein [Venezuelan equine encephalitis virus]
56	AAAAGG.GTCCAA	G	10457 R	PixunaBeAr35645_gi4262314	T	ACC	984	WTPF	5442465	5442464	AAC71998.2	gi|5442465|gb|AAC71998.2| structural polyprotein [Venezuelan equine encephalitis virus]
56	AAAAGG.GTCCAA	T	10489 R	SH3	T	ACA	984	WTPF	5442465	5442464	AAC71998.2	gi|5442465|gb|AAC71998.2| structural polyprotein [Venezuelan equine encephalitis virus]
56	AAAAGG.GTCCAA	T	10489 R	SH3_gi5442468	T	ACA	984	WTPF	5442465	5442464	AAC71998.2	gi|5442465|gb|AAC71998.2| structural polyprotein [Venezuelan equine encephalitis virus]
56	AAAAGG.GTCCAA	T	10490 R	ZPC727	T	ACA	984	WTPF	5442465	5442464	AAC71998.2	gi|5442465|gb|AAC71998.2| structural polyprotein [Venezuelan equine encephalitis virus]
56	AAAAGG.GTCCAA	T	10490 R	ZPC738	T	ACA	984	WTPF	5442465	5442464	AAC71998.2	gi|5442465|gb|AAC71998.2| structural polyprotein [Venezuelan equine encephalitis virus]
56	AAAAGG.GTCCAA	T	10490 R	ZPC738_gi4689187	T	ACA	984	WTPF	5442465	5442464	AAC71998.2	gi|5442465|gb|AAC71998.2| structural polyprotein [Venezuelan equine encephalitis virus]
57	AAAAGG.GTGGTG	G	566 R	00SMH264	T	ACC	181	TTPF	5442466	5442464	AAD43357.1	gi|5442466|gb|AAD43357.1| nonstructural polyprotein [Venezuelan equine encephalitis virus]
57	AAAAGG.GTGGTG	G	588 R	00SMH279	T	ACC	181	TTPF	5442466	5442464	AAD43357.1	gi|5442466|gb|AAD43357.1| nonstructural polyprotein [Venezuelan equine encephalitis virus]
57	AAAAGG.GTGGTG	G	587 R	00SMM480-11	T	ACC	181	TTPF	5442466	5442464	AAD43357.1	gi|5442466|gb|AAD43357.1| nonstructural polyprotein [Venezuelan equine encephalitis virus]
57	AAAAGG.GTGGTG	G	583 R	00SMM495-12	T	ACC	181	TTPF	5442466	5442464	AAD43357.1	gi|5442466|gb|AAD43357.1| nonstructural polyprotein [Venezuelan equine encephalitis virus]
57	AAAAGG.GTGGTG	G	587 R	02_2720_98	T	ACC	181	TTPF	5442466	5442464	AAD43357.1	gi|5442466|gb|AAD43357.1| nonstructural polyprotein [Venezuelan equine encephalitis virus]
57	AAAAGG.GTGGTG	G	587 R	111-73	T	ACC	181	TTPF	5442466	5442464	AAD43357.1	gi|5442466|gb|AAD43357.1| nonstructural polyprotein [Venezuelan equine encephalitis virus]
57	AAAAGG.GTGGTG	G	587 R	204381	T	ACC	181	TTPF	5442466	5442464	AAD43357.1	gi|5442466|gb|AAD43357.1| nonstructural polyprotein [Venezuelan equine encephalitis virus]
57	AAAAGG.GTGGTG	G	573 R	212857	T	ACC	181	TTPF	5442466	5442464	AAD43357.1	gi|5442466|gb|AAD43357.1| nonstructural polyprotein [Venezuelan equine encephalitis virus]
57	AAAAGG.GTGGTG	G	574 R	213391	T	ACC	181	TTPF	5442466	5442464	AAD43357.1	gi|5442466|gb|AAD43357.1| nonstructural polyprotein [Venezuelan equine encephalitis virus]
57	AAAAGG.GTGGTG	G	587 R	23647	T	ACC	181	TTPF	5442466	5442464	AAD43357.1	gi|5442466|gb|AAD43357.1| nonstructural polyprotein [Venezuelan equine encephalitis virus]
57	AAAAGG.GTGGTG	A	587 R	240832	T	ACT	181	TTPF	5442466	5442464	AAD43357.1	gi|5442466|gb|AAD43357.1| nonstructural polyprotein [Venezuelan equine encephalitis virus]
57	AAAAGG.GTGGTG	A	587 R	242959	T	ACT	181	TTPF	5442466	5442464	AAD43357.1	gi|5442466|gb|AAD43357.1| nonstructural polyprotein [Venezuelan equine encephalitis virus]
57	AAAAGG.GTGGTG	G	587 R	243937	T	ACC	181	TTPF	5442466	5442464	AAD43357.1	gi|5442466|gb|AAD43357.1| nonstructural polyprotein [Venezuelan equine encephalitis virus]
57	AAAAGG.GTGGTG	G	587 R	243937_gi5442464	T	ACC	181	TTPF	5442466	5442464	AAD43357.1	gi|5442466|gb|AAD43357.1| nonstructural polyprotein [Venezuelan equine encephalitis virus]
57	AAAAGG.GTGGTG	G	587 R	251641	T	ACC	181	TTPF	5442466	5442464	AAD43357.1	gi|5442466|gb|AAD43357.1| nonstructural polyprotein [Venezuelan equine encephalitis virus]
57	AAAAGG.GTGGTG	G	554 R	254934	T	ACC	181	TTPF	5442466	5442464	AAD43357.1	gi|5442466|gb|AAD43357.1| nonstructural polyprotein [Venezuelan equine encephalitis virus]
57	AAAAGG.GTGGTG	G	554 R	254934_gi62824833	T	ACC	181	TTPF	5442466	5442464	AAD43357.1	gi|5442466|gb|AAD43357.1| nonstructural polyprotein [Venezuelan equine encephalitis virus]
57	AAAAGG.GTGGTG	G	546 R	255010	T	ACC	181	TTPF	5442466	5442464	AAD43357.1	gi|5442466|gb|AAD43357.1| nonstructural polyprotein [Venezuelan equine encephalitis virus]
57	AAAAGG.GTGGTG	G	546 R	255010_gi62836644	T	ACC	181	TTPF	5442466	5442464	AAD43357.1	gi|5442466|gb|AAD43357.1| nonstructural polyprotein [Venezuelan equine encephalitis virus]
57	AAAAGG.GTGGTG	G	587 R	306425	T	ACC	181	TTPF	5442466	5442464	AAD43357.1	gi|5442466|gb|AAD43357.1| nonstructural polyprotein [Venezuelan equine encephalitis virus]
57	AAAAGG.GTGGTG	G	587 R	307537	T	ACC	181	TTPF	5442466	5442464	AAD43357.1	gi|5442466|gb|AAD43357.1| nonstructural polyprotein [Venezuelan equine encephalitis virus]
57	AAAAGG.GTGGTG	G	587 R	309506	T	ACC	181	TTPF	5442466	5442464	AAD43357.1	gi|5442466|gb|AAD43357.1| nonstructural polyprotein [Venezuelan equine encephalitis virus]
57	AAAAGG.GTGGTG	G	549 R	309572	T	ACC	181	TTPF	5442466	5442464	AAD43357.1	gi|5442466|gb|AAD43357.1| nonstructural polyprotein [Venezuelan equine encephalitis virus]
57	AAAAGG.GTGGTG	G	587 R	334250	T	ACC	181	TTPF	5442466	5442464	AAD43357.1	gi|5442466|gb|AAD43357.1| nonstructural polyprotein [Venezuelan equine encephalitis virus]
57	AAAAGG.GTGGTG	G	587 R	335733	T	ACC	181	TTPF	5442466	5442464	AAD43357.1	gi|5442466|gb|AAD43357.1| nonstructural polyprotein [Venezuelan equine encephalitis virus]
57	AAAAGG.GTGGTG	G	587 R	3880	T	ACC	181	TTPF	5442466	5442464	AAD43357.1	gi|5442466|gb|AAD43357.1| nonstructural polyprotein [Venezuelan equine encephalitis virus]
57	AAAAGG.GTGGTG	G	587 R	3880_gi323706	T	ACC	181	TTPF	5442466	5442464	AAD43357.1	gi|5442466|gb|AAD43357.1| nonstructural polyprotein [Venezuelan equine encephalitis virus]
57	AAAAGG.GTGGTG	G	567 R	3908	T	ACC	181	TTPF	5442466	5442464	AAD43357.1	gi|5442466|gb|AAD43357.1| nonstructural polyprotein [Venezuelan equine encephalitis virus]
57	AAAAGG.GTGGTG	G	567 R	3908_gi20800454	T	ACC	181	TTPF	5442466	5442464	AAD43357.1	gi|5442466|gb|AAD43357.1| nonstructural polyprotein [Venezuelan equine encephalitis virus]
57	AAAAGG.GTGGTG	G	581 R	474590	T	ACC	181	TTPF	5442466	5442464	AAD43357.1	gi|5442466|gb|AAD43357.1| nonstructural polyprotein [Venezuelan equine encephalitis virus]
57	AAAAGG.GTGGTG	G	587 R	481460	T	ACC	181	TTPF	5442466	5442464	AAD43357.1	gi|5442466|gb|AAD43357.1| nonstructural polyprotein [Venezuelan equine encephalitis virus]
57	AAAAGG.GTGGTG	A	587 R	4840	T	ACT	181	TTPF	5442466	5442464	AAD43357.1	gi|5442466|gb|AAD43357.1| nonstructural polyprotein [Venezuelan equine encephalitis virus]
57	AAAAGG.GTGGTG	G	587 R	484551	T	ACC	181	TTPF	5442466	5442464	AAD43357.1	gi|5442466|gb|AAD43357.1| nonstructural polyprotein [Venezuelan equine encephalitis virus]
57	AAAAGG.GTGGTG	G	580 R	485029	T	ACC	181	TTPF	5442466	5442464	AAD43357.1	gi|5442466|gb|AAD43357.1| nonstructural polyprotein [Venezuelan equine encephalitis virus]
57	AAAAGG.GTGGTG	G	568 R	59001	T	ACC	181	TTPF	5442466	5442464	AAD43357.1	gi|5442466|gb|AAD43357.1| nonstructural polyprotein [Venezuelan equine encephalitis virus]
57	AAAAGG.GTGGTG	G	567 R	6119	T	ACC	181	TTPF	5442466	5442464	AAD43357.1	gi|5442466|gb|AAD43357.1| nonstructural polyprotein [Venezuelan equine encephalitis virus]
57	AAAAGG.GTGGTG	G	567 R	6119_gi20800451	T	ACC	181	TTPF	5442466	5442464	AAD43357.1	gi|5442466|gb|AAD43357.1| nonstructural polyprotein [Venezuelan equine encephalitis virus]
57	AAAAGG.GTGGTG	G	587 R	66457	T	ACC	181	TTPF	5442466	5442464	AAD43357.1	gi|5442466|gb|AAD43357.1| nonstructural polyprotein [Venezuelan equine encephalitis virus]
57	AAAAGG.GTGGTG	G	587 R	66457_gi5442461	T	ACC	181	TTPF	5442466	5442464	AAD43357.1	gi|5442466|gb|AAD43357.1| nonstructural polyprotein [Venezuelan equine encephalitis virus]
57	AAAAGG.GTGGTG	G	587 R	66637	T	ACC	181	TTPF	5442466	5442464	AAD43357.1	gi|5442466|gb|AAD43357.1| nonstructural polyprotein [Venezuelan equine encephalitis virus]
57	AAAAGG.GTGGTG	G	587 R	66637_gi5442458	T	ACC	181	TTPF	5442466	5442464	AAD43357.1	gi|5442466|gb|AAD43357.1| nonstructural polyprotein [Venezuelan equine encephalitis virus]
57	AAAAGG.GTGGTG	G	587 R	69Z1	T	ACC	181	TTPF	5442466	5442464	AAD43357.1	gi|5442466|gb|AAD43357.1| nonstructural polyprotein [Venezuelan equine encephalitis virus]
57	AAAAGG.GTGGTG	G	587 R	70U1134	T	ACC	181	TTPF	5442466	5442464	AAD43357.1	gi|5442466|gb|AAD43357.1| nonstructural polyprotein [Venezuelan equine encephalitis virus]
57	AAAAGG.GTGGTG	G	587 R	71-180_gi3249013	T	ACC	181	TTPF	5442466	5442464	AAD43357.1	gi|5442466|gb|AAD43357.1| nonstructural polyprotein [Venezuelan equine encephalitis virus]
57	AAAAGG.GTGGTG	G	587 R	71_180	T	ACC	181	TTPF	5442466	5442464	AAD43357.1	gi|5442466|gb|AAD43357.1| nonstructural polyprotein [Venezuelan equine encephalitis virus]
57	AAAAGG.GTGGTG	G	587 R	75D143	T	ACC	181	TTPF	5442466	5442464	AAD43357.1	gi|5442466|gb|AAD43357.1| nonstructural polyprotein [Venezuelan equine encephalitis virus]
57	AAAAGG.GTGGTG	G	573 R	8131	T	ACC	181	TTPF	5442466	5442464	AAD43357.1	gi|5442466|gb|AAD43357.1| nonstructural polyprotein [Venezuelan equine encephalitis virus]
57	AAAAGG.GTGGTG	G	573 R	8131_gi226844695	T	ACC	181	TTPF	5442466	5442464	AAD43357.1	gi|5442466|gb|AAD43357.1| nonstructural polyprotein [Venezuelan equine encephalitis virus]
57	AAAAGG.GTGGTG	A	580 R	8138	T	ACT	181	TTPF	5442466	5442464	AAD43357.1	gi|5442466|gb|AAD43357.1| nonstructural polyprotein [Venezuelan equine encephalitis virus]
57	AAAAGG.GTGGTG	G	587 R	83U434	T	ACC	181	TTPF	5442466	5442464	AAD43357.1	gi|5442466|gb|AAD43357.1| nonstructural polyprotein [Venezuelan equine encephalitis virus]
57	AAAAGG.GTGGTG	G	587 R	83U434_gi5442471	T	ACC	181	TTPF	5442466	5442464	AAD43357.1	gi|5442466|gb|AAD43357.1| nonstructural polyprotein [Venezuelan equine encephalitis virus]
57	AAAAGG.GTGGTG	G	587 R	903104	T	ACC	181	TTPF	5442466	5442464	AAD43357.1	gi|5442466|gb|AAD43357.1| nonstructural polyprotein [Venezuelan equine encephalitis virus]
57	AAAAGG.GTGGTG	G	587 R	97Co42	T	ACC	181	TTPF	5442466	5442464	AAD43357.1	gi|5442466|gb|AAD43357.1| nonstructural polyprotein [Venezuelan equine encephalitis virus]
57	AAAAGG.GTGGTG	G	587 R	993MM304-1	T	ACC	181	TTPF	5442466	5442464	AAD43357.1	gi|5442466|gb|AAD43357.1| nonstructural polyprotein [Venezuelan equine encephalitis virus]
57	AAAAGG.GTGGTG	G	587 R	Beck_Wycoff	T	ACC	181	TTPF	5442466	5442464	AAD43357.1	gi|5442466|gb|AAD43357.1| nonstructural polyprotein [Venezuelan equine encephalitis virus]
57	AAAAGG.GTGGTG	G	587 R	Co97	T	ACC	181	TTPF	5442466	5442464	AAD43357.1	gi|5442466|gb|AAD43357.1| nonstructural polyprotein [Venezuelan equine encephalitis virus]
57	AAAAGG.GTGGTG	G	579 R	CoAn5384	T	ACC	181	TTPF	5442466	5442464	AAD43357.1	gi|5442466|gb|AAD43357.1| nonstructural polyprotein [Venezuelan equine encephalitis virus]
57	AAAAGG.GTGGTG	G	587 R	CoAn59145	T	ACC	181	TTPF	5442466	5442464	AAD43357.1	gi|5442466|gb|AAD43357.1| nonstructural polyprotein [Venezuelan equine encephalitis virus]
57	AAAAGG.GTGGTG	G	588 R	FSE507	T	ACC	181	TTPF	5442466	5442464	AAD43357.1	gi|5442466|gb|AAD43357.1| nonstructural polyprotein [Venezuelan equine encephalitis virus]
57	AAAAGG.GTGGTG	G	556 R	GML903843	T	ACC	181	TTPF	5442466	5442464	AAD43357.1	gi|5442466|gb|AAD43357.1| nonstructural polyprotein [Venezuelan equine encephalitis virus]
57	AAAAGG.GTGGTG	G	582 R	HojaRedonda	T	ACC	181	TTPF	5442466	5442464	AAD43357.1	gi|5442466|gb|AAD43357.1| nonstructural polyprotein [Venezuelan equine encephalitis virus]
57	AAAAGG.GTGGTG	G	587 R	IQT1098	T	ACC	181	TTPF	5442466	5442464	AAD43357.1	gi|5442466|gb|AAD43357.1| nonstructural polyprotein [Venezuelan equine encephalitis virus]
57	AAAAGG.GTGGTG	G	587 R	IQT1724	T	ACC	181	TTPF	5442466	5442464	AAD43357.1	gi|5442466|gb|AAD43357.1| nonstructural polyprotein [Venezuelan equine encephalitis virus]
57	AAAAGG.GTGGTG	G	587 R	IQT3971	T	ACC	181	TTPF	5442466	5442464	AAD43357.1	gi|5442466|gb|AAD43357.1| nonstructural polyprotein [Venezuelan equine encephalitis virus]
57	AAAAGG.GTGGTG	G	569 R	IQT7460	T	ACC	181	TTPF	5442466	5442464	AAD43357.1	gi|5442466|gb|AAD43357.1| nonstructural polyprotein [Venezuelan equine encephalitis virus]
57	AAAAGG.GTGGTG	G	587 R	P676	T	ACC	181	TTPF	5442466	5442464	AAD43357.1	gi|5442466|gb|AAD43357.1| nonstructural polyprotein [Venezuelan equine encephalitis virus]
57	AAAAGG.GTGGTG	G	587 R	PHO127	T	ACC	181	TTPF	5442466	5442464	AAD43357.1	gi|5442466|gb|AAD43357.1| nonstructural polyprotein [Venezuelan equine encephalitis virus]
57	AAAAGG.GTGGTG	G	567 R	PMCHo5	T	ACC	181	TTPF	5442466	5442464	AAD43357.1	gi|5442466|gb|AAD43357.1| nonstructural polyprotein [Venezuelan equine encephalitis virus]
57	AAAAGG.GTGGTG	G	567 R	PMCHo5_gi20800448	T	ACC	181	TTPF	5442466	5442464	AAD43357.1	gi|5442466|gb|AAD43357.1| nonstructural polyprotein [Venezuelan equine encephalitis virus]
57	AAAAGG.GTGGTG	G	587 R	R16905	T	ACC	181	TTPF	5442466	5442464	AAD43357.1	gi|5442466|gb|AAD43357.1| nonstructural polyprotein [Venezuelan equine encephalitis virus]
57	AAAAGG.GTGGTG	G	587 R	SH3	T	ACC	181	TTPF	5442466	5442464	AAD43357.1	gi|5442466|gb|AAD43357.1| nonstructural polyprotein [Venezuelan equine encephalitis virus]
57	AAAAGG.GTGGTG	G	587 R	SH3_gi5442468	T	ACC	181	TTPF	5442466	5442464	AAD43357.1	gi|5442466|gb|AAD43357.1| nonstructural polyprotein [Venezuelan equine encephalitis virus]
57	AAAAGG.GTGGTG	G	587 R	TC-83_gi323714	T	ACC	181	TTPF	5442466	5442464	AAD43357.1	gi|5442466|gb|AAD43357.1| nonstructural polyprotein [Venezuelan equine encephalitis virus]
57	AAAAGG.GTGGTG	G	587 R	TC83	T	ACC	181	TTPF	5442466	5442464	AAD43357.1	gi|5442466|gb|AAD43357.1| nonstructural polyprotein [Venezuelan equine encephalitis virus]
57	AAAAGG.GTGGTG	G	587 R	TrinidadDonkey43	T	ACC	181	TTPF	5442466	5442464	AAD43357.1	gi|5442466|gb|AAD43357.1| nonstructural polyprotein [Venezuelan equine encephalitis virus]
57	AAAAGG.GTGGTG	G	556 R	V178	T	ACC	181	TTPF	5442466	5442464	AAD43357.1	gi|5442466|gb|AAD43357.1| nonstructural polyprotein [Venezuelan equine encephalitis virus]
57	AAAAGG.GTGGTG	G	567 R	V198	T	ACC	181	TTPF	5442466	5442464	AAD43357.1	gi|5442466|gb|AAD43357.1| nonstructural polyprotein [Venezuelan equine encephalitis virus]
57	AAAAGG.GTGGTG	G	548 R	V209A	T	ACC	181	TTPF	5442466	5442464	AAD43357.1	gi|5442466|gb|AAD43357.1| nonstructural polyprotein [Venezuelan equine encephalitis virus]
57	AAAAGG.GTGGTG	G	587 R	V3526	T	ACC	181	TTPF	5442466	5442464	AAD43357.1	gi|5442466|gb|AAD43357.1| nonstructural polyprotein [Venezuelan equine encephalitis virus]
57	AAAAGG.GTGGTG	G	587 R	V3526_gi53680681	T	ACC	181	TTPF	5442466	5442464	AAD43357.1	gi|5442466|gb|AAD43357.1| nonstructural polyprotein [Venezuelan equine encephalitis virus]
57	AAAAGG.GTGGTG	G	577 R	VEE_NBACC_454June2010	T	ACC	181	TTPF	5442466	5442464	AAD43357.1	gi|5442466|gb|AAD43357.1| nonstructural polyprotein [Venezuelan equine encephalitis virus]
57	AAAAGG.GTGGTG	G	588 R	ZPC727	T	ACC	181	TTPF	5442466	5442464	AAD43357.1	gi|5442466|gb|AAD43357.1| nonstructural polyprotein [Venezuelan equine encephalitis virus]
57	AAAAGG.GTGGTG	G	588 R	ZPC738	T	ACC	181	TTPF	5442466	5442464	AAD43357.1	gi|5442466|gb|AAD43357.1| nonstructural polyprotein [Venezuelan equine encephalitis virus]
57	AAAAGG.GTGGTG	G	588 R	ZPC738_gi4689187	T	ACC	181	TTPF	5442466	5442464	AAD43357.1	gi|5442466|gb|AAD43357.1| nonstructural polyprotein [Venezuelan equine encephalitis virus]
57	AAAAGG.GTGGTG	G	567 R	gi14549692	T	ACC	181	TTPF	5442466	5442464	AAD43357.1	gi|5442466|gb|AAD43357.1| nonstructural polyprotein [Venezuelan equine encephalitis virus]
57	AAAAGG.GTGGTG	G	567 R	gi18152933	T	ACC	181	TTPF	5442466	5442464	AAD43357.1	gi|5442466|gb|AAD43357.1| nonstructural polyprotein [Venezuelan equine encephalitis virus]
57	AAAAGG.GTGGTG	G	587 R	gi323708	T	ACC	181	TTPF	5442466	5442464	AAD43357.1	gi|5442466|gb|AAD43357.1| nonstructural polyprotein [Venezuelan equine encephalitis virus]
57	AAAAGG.GTGGTG	G	587 R	gi4887231	T	ACC	181	TTPF	5442466	5442464	AAD43357.1	gi|5442466|gb|AAD43357.1| nonstructural polyprotein [Venezuelan equine encephalitis virus]
57	AAAAGG.GTGGTG	G	587 R	gi9626526_ref	T	ACC	181	TTPF	5442466	5442464	AAD43357.1	gi|5442466|gb|AAD43357.1| nonstructural polyprotein [Venezuelan equine encephalitis virus]
58	AAAAGG.GTTGGG	A	8197 F	00SMH264	G	GGA	219	KGVG	5442465	5442464	AAC71998.2	gi|5442465|gb|AAC71998.2| structural polyprotein [Venezuelan equine encephalitis virus]
58	AAAAGG.GTTGGG	A	8198 F	00SMH279	G	GGA	219	KGVG	5442465	5442464	AAC71998.2	gi|5442465|gb|AAC71998.2| structural polyprotein [Venezuelan equine encephalitis virus]
58	AAAAGG.GTTGGG	A	8218 F	00SMM480-11	G	GGA	219	KGVG	5442465	5442464	AAC71998.2	gi|5442465|gb|AAC71998.2| structural polyprotein [Venezuelan equine encephalitis virus]
58	AAAAGG.GTTGGG	A	8214 F	00SMM495-12	G	GGA	219	KGVG	5442465	5442464	AAC71998.2	gi|5442465|gb|AAC71998.2| structural polyprotein [Venezuelan equine encephalitis virus]
58	AAAAGG.GTTGGG	A	8197 F	02_2720_98	G	GGA	219	KGVG	5442465	5442464	AAC71998.2	gi|5442465|gb|AAC71998.2| structural polyprotein [Venezuelan equine encephalitis virus]
58	AAAAGG.GTTGGG	A	8218 F	204381	G	GGA	219	KGVG	5442465	5442464	AAC71998.2	gi|5442465|gb|AAC71998.2| structural polyprotein [Venezuelan equine encephalitis virus]
58	AAAAGG.GTTGGG	T	8204 F	212857	G	GGT	219	KGVG	5442465	5442464	AAC71998.2	gi|5442465|gb|AAC71998.2| structural polyprotein [Venezuelan equine encephalitis virus]
58	AAAAGG.GTTGGG	A	8218 F	23647	G	GGA	219	KGVG	5442465	5442464	AAC71998.2	gi|5442465|gb|AAC71998.2| structural polyprotein [Venezuelan equine encephalitis virus]
58	AAAAGG.GTTGGG	A	8194 F	243937	G	GGA	219	KGVG	5442465	5442464	AAC71998.2	gi|5442465|gb|AAC71998.2| structural polyprotein [Venezuelan equine encephalitis virus]
58	AAAAGG.GTTGGG	A	8194 F	243937_gi5442464	G	GGA	219	KGVG	5442465	5442464	AAC71998.2	gi|5442465|gb|AAC71998.2| structural polyprotein [Venezuelan equine encephalitis virus]
58	AAAAGG.GTTGGG	A	8218 F	251641	G	GGA	219	KGVG	5442465	5442464	AAC71998.2	gi|5442465|gb|AAC71998.2| structural polyprotein [Venezuelan equine encephalitis virus]
58	AAAAGG.GTTGGG	A	8185 F	254934	G	GGA	219	KGVG	5442465	5442464	AAC71998.2	gi|5442465|gb|AAC71998.2| structural polyprotein [Venezuelan equine encephalitis virus]
58	AAAAGG.GTTGGG	A	8185 F	254934_gi62824833	G	GGA	219	KGVG	5442465	5442464	AAC71998.2	gi|5442465|gb|AAC71998.2| structural polyprotein [Venezuelan equine encephalitis virus]
58	AAAAGG.GTTGGG	A	8177 F	255010	G	GGA	219	KGVG	5442465	5442464	AAC71998.2	gi|5442465|gb|AAC71998.2| structural polyprotein [Venezuelan equine encephalitis virus]
58	AAAAGG.GTTGGG	A	8177 F	255010_gi62836644	G	GGA	219	KGVG	5442465	5442464	AAC71998.2	gi|5442465|gb|AAC71998.2| structural polyprotein [Venezuelan equine encephalitis virus]
58	AAAAGG.GTTGGG	A	8218 F	306425	G	GGA	219	KGVG	5442465	5442464	AAC71998.2	gi|5442465|gb|AAC71998.2| structural polyprotein [Venezuelan equine encephalitis virus]
58	AAAAGG.GTTGGG	A	8180 F	309572	G	GGA	219	KGVG	5442465	5442464	AAC71998.2	gi|5442465|gb|AAC71998.2| structural polyprotein [Venezuelan equine encephalitis virus]
58	AAAAGG.GTTGGG	A	8218 F	334250	G	GGA	219	KGVG	5442465	5442464	AAC71998.2	gi|5442465|gb|AAC71998.2| structural polyprotein [Venezuelan equine encephalitis virus]
58	AAAAGG.GTTGGG	A	8215 F	335733	G	GGA	219	KGVG	5442465	5442464	AAC71998.2	gi|5442465|gb|AAC71998.2| structural polyprotein [Venezuelan equine encephalitis virus]
58	AAAAGG.GTTGGG	A	8198 F	3908	G	GGA	219	KGVG	5442465	5442464	AAC71998.2	gi|5442465|gb|AAC71998.2| structural polyprotein [Venezuelan equine encephalitis virus]
58	AAAAGG.GTTGGG	A	8198 F	3908_gi20800454	G	GGA	219	KGVG	5442465	5442464	AAC71998.2	gi|5442465|gb|AAC71998.2| structural polyprotein [Venezuelan equine encephalitis virus]
58	AAAAGG.GTTGGG	T	8191 F	474590	G	GGT	219	KGVG	5442465	5442464	AAC71998.2	gi|5442465|gb|AAC71998.2| structural polyprotein [Venezuelan equine encephalitis virus]
58	AAAAGG.GTTGGG	T	8218 F	481460	G	GGT	219	KGVG	5442465	5442464	AAC71998.2	gi|5442465|gb|AAC71998.2| structural polyprotein [Venezuelan equine encephalitis virus]
58	AAAAGG.GTTGGG	T	8218 F	484551	G	GGT	219	KGVG	5442465	5442464	AAC71998.2	gi|5442465|gb|AAC71998.2| structural polyprotein [Venezuelan equine encephalitis virus]
58	AAAAGG.GTTGGG	T	8211 F	485029	G	GGT	219	KGVG	5442465	5442464	AAC71998.2	gi|5442465|gb|AAC71998.2| structural polyprotein [Venezuelan equine encephalitis virus]
58	AAAAGG.GTTGGG	A	8198 F	6119	G	GGA	219	KGVG	5442465	5442464	AAC71998.2	gi|5442465|gb|AAC71998.2| structural polyprotein [Venezuelan equine encephalitis virus]
58	AAAAGG.GTTGGG	A	8198 F	6119_gi20800451	G	GGA	219	KGVG	5442465	5442464	AAC71998.2	gi|5442465|gb|AAC71998.2| structural polyprotein [Venezuelan equine encephalitis virus]
58	AAAAGG.GTTGGG	A	8194 F	66457	G	GGA	219	KGVG	5442465	5442464	AAC71998.2	gi|5442465|gb|AAC71998.2| structural polyprotein [Venezuelan equine encephalitis virus]
58	AAAAGG.GTTGGG	A	8194 F	66457_gi5442461	G	GGA	219	KGVG	5442465	5442464	AAC71998.2	gi|5442465|gb|AAC71998.2| structural polyprotein [Venezuelan equine encephalitis virus]
58	AAAAGG.GTTGGG	A	8194 F	66637	G	GGA	219	KGVG	5442465	5442464	AAC71998.2	gi|5442465|gb|AAC71998.2| structural polyprotein [Venezuelan equine encephalitis virus]
58	AAAAGG.GTTGGG	A	8194 F	66637_gi5442458	G	GGA	219	KGVG	5442465	5442464	AAC71998.2	gi|5442465|gb|AAC71998.2| structural polyprotein [Venezuelan equine encephalitis virus]
58	AAAAGG.GTTGGG	A	8218 F	70U1134	G	GGA	219	KGVG	5442465	5442464	AAC71998.2	gi|5442465|gb|AAC71998.2| structural polyprotein [Venezuelan equine encephalitis virus]
58	AAAAGG.GTTGGG	A	8218 F	75D143	G	GGA	219	KGVG	5442465	5442464	AAC71998.2	gi|5442465|gb|AAC71998.2| structural polyprotein [Venezuelan equine encephalitis virus]
58	AAAAGG.GTTGGG	A	8204 F	8131	G	GGA	219	KGVG	5442465	5442464	AAC71998.2	gi|5442465|gb|AAC71998.2| structural polyprotein [Venezuelan equine encephalitis virus]
58	AAAAGG.GTTGGG	A	8204 F	8131_gi226844695	G	GGA	219	KGVG	5442465	5442464	AAC71998.2	gi|5442465|gb|AAC71998.2| structural polyprotein [Venezuelan equine encephalitis virus]
58	AAAAGG.GTTGGG	A	8215 F	83U434	G	GGA	219	KGVG	5442465	5442464	AAC71998.2	gi|5442465|gb|AAC71998.2| structural polyprotein [Venezuelan equine encephalitis virus]
58	AAAAGG.GTTGGG	A	8215 F	83U434_gi5442471	G	GGA	219	KGVG	5442465	5442464	AAC71998.2	gi|5442465|gb|AAC71998.2| structural polyprotein [Venezuelan equine encephalitis virus]
58	AAAAGG.GTTGGG	T	8218 F	903104	G	GGT	219	KGVG	5442465	5442464	AAC71998.2	gi|5442465|gb|AAC71998.2| structural polyprotein [Venezuelan equine encephalitis virus]
58	AAAAGG.GTTGGG	A	8218 F	97Co42	G	GGA	219	KGVG	5442465	5442464	AAC71998.2	gi|5442465|gb|AAC71998.2| structural polyprotein [Venezuelan equine encephalitis virus]
58	AAAAGG.GTTGGG	A	8215 F	993MM304-1	G	GGA	219	KGVG	5442465	5442464	AAC71998.2	gi|5442465|gb|AAC71998.2| structural polyprotein [Venezuelan equine encephalitis virus]
58	AAAAGG.GTTGGG	A	8218 F	Co97	G	GGA	219	KGVG	5442465	5442464	AAC71998.2	gi|5442465|gb|AAC71998.2| structural polyprotein [Venezuelan equine encephalitis virus]
58	AAAAGG.GTTGGG	A	8218 F	CoAn59145	G	GGA	219	KGVG	5442465	5442464	AAC71998.2	gi|5442465|gb|AAC71998.2| structural polyprotein [Venezuelan equine encephalitis virus]
58	AAAAGG.GTTGGG	A	8213 F	FSE507	G	GGA	219	KGVG	5442465	5442464	AAC71998.2	gi|5442465|gb|AAC71998.2| structural polyprotein [Venezuelan equine encephalitis virus]
58	AAAAGG.GTTGGG	A	8218 F	IQT1098	G	GGA	219	KGVG	5442465	5442464	AAC71998.2	gi|5442465|gb|AAC71998.2| structural polyprotein [Venezuelan equine encephalitis virus]
58	AAAAGG.GTTGGG	A	8218 F	IQT1724	G	GGA	219	KGVG	5442465	5442464	AAC71998.2	gi|5442465|gb|AAC71998.2| structural polyprotein [Venezuelan equine encephalitis virus]
58	AAAAGG.GTTGGG	A	8194 F	IQT3971	G	GGA	219	KGVG	5442465	5442464	AAC71998.2	gi|5442465|gb|AAC71998.2| structural polyprotein [Venezuelan equine encephalitis virus]
58	AAAAGG.GTTGGG	A	8197 F	IQT7460	G	GGA	219	KGVG	5442465	5442464	AAC71998.2	gi|5442465|gb|AAC71998.2| structural polyprotein [Venezuelan equine encephalitis virus]
58	AAAAGG.GTTGGG	A	8218 F	P676	G	GGA	219	KGVG	5442465	5442464	AAC71998.2	gi|5442465|gb|AAC71998.2| structural polyprotein [Venezuelan equine encephalitis virus]
58	AAAAGG.GTTGGG	A	8218 F	PHO127	G	GGA	219	KGVG	5442465	5442464	AAC71998.2	gi|5442465|gb|AAC71998.2| structural polyprotein [Venezuelan equine encephalitis virus]
58	AAAAGG.GTTGGG	T	8165 F	PIXV	G	GGT	219	KGVG	5442465	5442464	AAC71998.2	gi|5442465|gb|AAC71998.2| structural polyprotein [Venezuelan equine encephalitis virus]
58	AAAAGG.GTTGGG	A	8198 F	PMCHo5	G	GGA	219	KGVG	5442465	5442464	AAC71998.2	gi|5442465|gb|AAC71998.2| structural polyprotein [Venezuelan equine encephalitis virus]
58	AAAAGG.GTTGGG	A	8198 F	PMCHo5_gi20800448	G	GGA	219	KGVG	5442465	5442464	AAC71998.2	gi|5442465|gb|AAC71998.2| structural polyprotein [Venezuelan equine encephalitis virus]
58	AAAAGG.GTTGGG	T	8165 F	PixunaBeAr35645_gi4262314	G	GGT	219	KGVG	5442465	5442464	AAC71998.2	gi|5442465|gb|AAC71998.2| structural polyprotein [Venezuelan equine encephalitis virus]
58	AAAAGG.GTTGGG	A	8194 F	SH3	G	GGA	219	KGVG	5442465	5442464	AAC71998.2	gi|5442465|gb|AAC71998.2| structural polyprotein [Venezuelan equine encephalitis virus]
58	AAAAGG.GTTGGG	A	8194 F	SH3_gi5442468	G	GGA	219	KGVG	5442465	5442464	AAC71998.2	gi|5442465|gb|AAC71998.2| structural polyprotein [Venezuelan equine encephalitis virus]
58	AAAAGG.GTTGGG	A	8187 F	V178	G	GGA	219	KGVG	5442465	5442464	AAC71998.2	gi|5442465|gb|AAC71998.2| structural polyprotein [Venezuelan equine encephalitis virus]
58	AAAAGG.GTTGGG	A	8198 F	V198	G	GGA	219	KGVG	5442465	5442464	AAC71998.2	gi|5442465|gb|AAC71998.2| structural polyprotein [Venezuelan equine encephalitis virus]
58	AAAAGG.GTTGGG	A	8157 F	V209A	G	GGA	219	KGVG	5442465	5442464	AAC71998.2	gi|5442465|gb|AAC71998.2| structural polyprotein [Venezuelan equine encephalitis virus]
58	AAAAGG.GTTGGG	A	8195 F	ZPC727	G	GGA	219	KGVG	5442465	5442464	AAC71998.2	gi|5442465|gb|AAC71998.2| structural polyprotein [Venezuelan equine encephalitis virus]
58	AAAAGG.GTTGGG	A	8195 F	ZPC738	G	GGA	219	KGVG	5442465	5442464	AAC71998.2	gi|5442465|gb|AAC71998.2| structural polyprotein [Venezuelan equine encephalitis virus]
58	AAAAGG.GTTGGG	A	8195 F	ZPC738_gi4689187	G	GGA	219	KGVG	5442465	5442464	AAC71998.2	gi|5442465|gb|AAC71998.2| structural polyprotein [Venezuelan equine encephalitis virus]
58	AAAAGG.GTTGGG	A	8198 F	gi14549692	G	GGA	219	KGVG	5442465	5442464	AAC71998.2	gi|5442465|gb|AAC71998.2| structural polyprotein [Venezuelan equine encephalitis virus]
58	AAAAGG.GTTGGG	A	8198 F	gi18152933	G	GGA	219	KGVG	5442465	5442464	AAC71998.2	gi|5442465|gb|AAC71998.2| structural polyprotein [Venezuelan equine encephalitis virus]
58	AAAAGG.GTTGGG	A	8218 F	gi9626526_ref	G	GGA	219	KGVG	5442465	5442464	AAC71998.2	gi|5442465|gb|AAC71998.2| structural polyprotein [Venezuelan equine encephalitis virus]
59	AAAAGG.TCGGTT	G	7633 R	00SMH264	D	GAC	31	TDPF	62824835	62824833	AAY16004.1	gi|62824835|gb|AAY16004.1| structural polyprotein [Venezuelan equine encephalitis virus]
59	AAAAGG.TCGGTT	G	7634 R	00SMH279	D	GAC	31	TDPF	62824835	62824833	AAY16004.1	gi|62824835|gb|AAY16004.1| structural polyprotein [Venezuelan equine encephalitis virus]
59	AAAAGG.TCGGTT	G	7654 R	00SMM480-11	D	GAC	31	TDPF	62824835	62824833	AAY16004.1	gi|62824835|gb|AAY16004.1| structural polyprotein [Venezuelan equine encephalitis virus]
59	AAAAGG.TCGGTT	G	7650 R	00SMM495-12	D	GAC	31	TDPF	62824835	62824833	AAY16004.1	gi|62824835|gb|AAY16004.1| structural polyprotein [Venezuelan equine encephalitis virus]
59	AAAAGG.TCGGTT	G	7633 R	02_2720_98	D	GAC	31	TDPF	62824835	62824833	AAY16004.1	gi|62824835|gb|AAY16004.1| structural polyprotein [Venezuelan equine encephalitis virus]
59	AAAAGG.TCGGTT	G	7654 R	111-73	D	GAC	31	TDPF	62824835	62824833	AAY16004.1	gi|62824835|gb|AAY16004.1| structural polyprotein [Venezuelan equine encephalitis virus]
59	AAAAGG.TCGGTT	G	7654 R	204381	D	GAC	31	TDPF	62824835	62824833	AAY16004.1	gi|62824835|gb|AAY16004.1| structural polyprotein [Venezuelan equine encephalitis virus]
59	AAAAGG.TCGGTT	G	7640 R	212857	D	GAC	31	TDPF	62824835	62824833	AAY16004.1	gi|62824835|gb|AAY16004.1| structural polyprotein [Venezuelan equine encephalitis virus]
59	AAAAGG.TCGGTT	G	7608 R	213391	D	GAC	31	TDPF	62824835	62824833	AAY16004.1	gi|62824835|gb|AAY16004.1| structural polyprotein [Venezuelan equine encephalitis virus]
59	AAAAGG.TCGGTT	G	7654 R	23647	D	GAC	31	TDPF	62824835	62824833	AAY16004.1	gi|62824835|gb|AAY16004.1| structural polyprotein [Venezuelan equine encephalitis virus]
59	AAAAGG.TCGGTT	G	7654 R	240832	D	GAC	31	TDPF	62824835	62824833	AAY16004.1	gi|62824835|gb|AAY16004.1| structural polyprotein [Venezuelan equine encephalitis virus]
59	AAAAGG.TCGGTT	G	7633 R	242959	D	GAC	31	TDPF	62824835	62824833	AAY16004.1	gi|62824835|gb|AAY16004.1| structural polyprotein [Venezuelan equine encephalitis virus]
59	AAAAGG.TCGGTT	G	7654 R	251641	D	GAC	31	TDPF	62824835	62824833	AAY16004.1	gi|62824835|gb|AAY16004.1| structural polyprotein [Venezuelan equine encephalitis virus]
59	AAAAGG.TCGGTT	G	7621 R	254934	D	GAC	31	TDPF	62824835	62824833	AAY16004.1	gi|62824835|gb|AAY16004.1| structural polyprotein [Venezuelan equine encephalitis virus]
59	AAAAGG.TCGGTT	G	7621 R	254934_gi62824833	D	GAC	31	TDPF	62824835	62824833	AAY16004.1	gi|62824835|gb|AAY16004.1| structural polyprotein [Venezuelan equine encephalitis virus]
59	AAAAGG.TCGGTT	G	7613 R	255010	D	GAC	31	TDPF	62824835	62824833	AAY16004.1	gi|62824835|gb|AAY16004.1| structural polyprotein [Venezuelan equine encephalitis virus]
59	AAAAGG.TCGGTT	G	7613 R	255010_gi62836644	D	GAC	31	TDPF	62824835	62824833	AAY16004.1	gi|62824835|gb|AAY16004.1| structural polyprotein [Venezuelan equine encephalitis virus]
59	AAAAGG.TCGGTT	G	7654 R	306425	D	GAC	31	TDPF	62824835	62824833	AAY16004.1	gi|62824835|gb|AAY16004.1| structural polyprotein [Venezuelan equine encephalitis virus]
59	AAAAGG.TCGGTT	G	7654 R	307537	D	GAC	31	TDPF	62824835	62824833	AAY16004.1	gi|62824835|gb|AAY16004.1| structural polyprotein [Venezuelan equine encephalitis virus]
59	AAAAGG.TCGGTT	G	7648 R	309506	D	GAC	31	TDPF	62824835	62824833	AAY16004.1	gi|62824835|gb|AAY16004.1| structural polyprotein [Venezuelan equine encephalitis virus]
[truncated: 343,082+ more rows]
