# Supplementary material for: Characterization of Genetic Variability of Venezuelan Equine Encephalitis Viruses
Source: PLoS One. 2016 Apr 7;11(4):e0152604. doi: 10.1371/journal.pone.0152604 (PMC4824352; doi:10.1371/journal.pone.0152604)
Supplement: S3 Table — Rows in bold text indicate replicate arrays for the same isolates. (XLSX) [file pone.0152604.s006.xlsx]

## Sheet: Table S3
Array isolate	Closest genome	Closest to correct genome?	Allele differences from closest genome	Concordant calls	Total calls	Allele differences from correct genome	Percent concordant
IAB-CO-1967-CoAn5384-hor	IAB-CO-1967-CoAn5384-hor	Yes	28	1993	2021	28	98.6
IAB-GA-1969-69Z1-hum	IAB-GA-1969-69Z1-hum	Yes	32	1987	2019	32	98.4
IAB-PE-1973-111/73-hor	IAB-PE-1973-111/73-hor	Yes	39	1959	1998	39	98
IAB-VE-1938-Beck Wycoff-hor	IAB-VE-1938-Beck_Wycoff-hor	Yes	60	1971	2031	60	97
IC-CO-1961-V178-hor	IC-CO-1961-V178-hor	Yes	73	2132	2205	73	96.7
IC-CO-1962-V198-hum	IC-CO-1962-VEU55342-hum	Yes	38	2093	2131	38	98.2
IC-VE-1962-PHO127-hum	IC-VE-1962-PHO127-hum	Yes	59	2072	2131	59	97.2
IC-VE-1963-P676Ag-mos	ID-VE-1963-AF375051-mos	Yes	37	2089	2126	37	98.3
IC-VE-1964-PMCHo5-hum	IC-VE-1964-VEU55345 PMCHo5-hum	Yes	47	2080	2127	47	97.8
IC-VE-1992-243937-hor	IC-VE-1992-243937-hor	Yes	26	2060	2086	26	98.8
IC-VE-1993-SH3-hum	IC-VE-1993-SH3-hum	Yes	42	2035	2077	42	98
IC-VE-1995-6119-hum	IC-VE-1995-VEU55347 6119-hum	Yes	44	2086	2130	44	97.9
IC-VE-2000-254934-hor	IC-VE-2000-255010-hor	No	43	2080	2124	44	97.9
IC-VE-2000-255010-hor	IC-VE-2000-255010-hor	Yes	37	2088	2125	37	98.3
ID-CO-1960-V209A-mus	ID-CO-1960-V209A-mus	Yes	58	2139	2197	58	97.4
ID-CO-1969-CoAn9004-ham	IF-BR-1978-78V-3531-u	No	291	1010	1693	683	59.7
ID-CO-1971-307537-mos	ID-CO-1971-307537-mos	Yes	50	2160	2210	50	97.7
ID-CO-1973-309506-ham	ID-CO-1973-309506-ham	Yes	69	2132	2201	69	96.9
ID-CO-1974-309752-hum	ID-CO-1974-309572-hum	Yes	55	2138	2193	55	97.5
ID-CO-1977-334250-mos	ID-CO-1977-334250-mos	Yes	50	2139	2189	50	97.7
ID-CO-1978-335733-ham	ID-CO-1978-335733-ham	Yes	67	2115	2182	67	96.9
ID-CO-1997-97Co42-ham	ID-CO-1997-97Co42-ham	Yes	41	2094	2135	41	98.1
ID-CO-1997-97Co42-ham	ID-CO-1997-97Co42-ham	Yes	68	2067	2135	68	96.8
ID-CO-1999-99SMM304-1-mos	ID-CO-1999-993MM304-1-mos	Yes	50	2067	2117	50	97.6
ID-CO-2000-00SMH264-ham	ID-CO-2000-00SMH264-ham	Yes	76	2074	2150	76	96.5
ID-CO-u-CoAn9145-ham	ID-CO-u-CoAn59145-ham	Yes	45	2164	2209	45	98
ID-EC-1975-76V2561-mos	IF-BR-1978-78V-3531-u	No	293	972	1655	683	58.7
ID-EC-1976-R16880-ham	ID-VE-1972-249443-ham	No	289	986	1712	726	57.6
ID-PA-1961-3880-hum	ID-PA-1961-3880-hum	Yes	53	1967	2020	53	97.4
ID-PA-1961-4840-hum	ID-PA-1961-4840-hum	Yes	57	2019	2076	57	97.3
ID-PA-1962-8138-hum	ID-PA-1962-8138-hum	Yes	49	2020	2069	49	97.6
ID-PA-1962-8138-hum	ID-PA-1962-8138-hum	Yes	22	2047	2069	22	98.9
ID-PA-1966-242959-u	ID-PA-1966-242959-u	Yes	51	2019	2070	51	97.5
ID-PA-1977-903104-mos	ID-PA-1977-903104-mos	Yes	53	1959	2012	53	97.4
ID-PA-1984-GML903843-hum	ID-PA-1984-GML903843-hum	Yes	62	1914	1976	62	96.9
ID-PA-1997-474590-hum	ID-PA-1997-474590-hum	Yes	34	1882	1916	34	98.2
ID-PA-1997-474590-hum	ID-PA-1997-474590-hum	Yes	38	1878	1916	38	98
ID-PA-2000-481460-u	ID-PA-2000-481460-u	Yes	54	1902	1956	54	97.2
ID-PA-2001-484551-u	ID-PA-2001-484551-u	Yes	60	1925	1985	60	97
ID-PA-2001-485029-u	ID-PA-2001-485029-u	Yes	55	1922	1977	55	97.2
ID-PA-2003-212857-hum	ID-PA-2003-212857-hum	Yes	46	1934	1980	46	97.7
ID-PA-2003-213391-hum	ID-PA-2003-213391-hum	Yes	27	1760	1787	27	98.5
ID-PE-1975-75D143-mos	ID-PE-1975-75D143-mos	Yes	48	2130	2178	48	97.8
ID-PE-1995-IQT1724-hum	ID-PE-1995-IQT1724-hum	Yes	44	1929	1973	44	97.8
ID-PE-1998-02-2720-98-hum	ID-PE-1998-02_2720_98-hum	Yes	43	1913	1956	43	97.8
ID-PE-2000-FSE507-hum	ID-PE-2000-FSE507-hum	Yes	51	2060	2111	51	97.6
ID-VE-1973-204381-mos	ID-VE-1973-204381-mos	Yes	64	2063	2127	64	97
ID-VE-1974-23647-ham	ID-VE-1974-23647-ham	Yes	48	2150	2198	48	97.8
ID-VE-1976-251641-ham	ID-VE-1976-251641-ham	Yes	70	2146	2216	70	96.8
ID-VE-1997-ZPC727 v2-ham	ID-VE-1997-ZPC727-ham	Yes	47	2027	2074	47	97.7
IE-BE-1967-67U201-ham	IE-BE-1967-67U201-ham	Yes	46	1751	1797	46	97.4
IE-GA-1968-68U200-ham	IE-GA-1968-68U200-ham	Yes	57	1709	1766	57	96.8
IE-GA-1968-68U217-ham	IE-GA-1968-68U217-ham	Yes	48	1723	1771	48	97.3
IE-GA-1970-70U74-ham	IE-GA-1970-70U74-ham	Yes	47	1729	1776	47	97.4
IE-GA-1971-71U382-ham	IE-GA-1971-71U382-ham	Yes	53	1730	1783	53	97
IE-GA-1971-71U384-ham	IE-GA-1971-71U384-ham	Yes	68	1710	1778	68	96.2
IE-GA-1972-72U23-ham	IE-GA-1972-72U23-ham	Yes	32	1734	1766	32	98.2
IE-GA-1973-73U151-ham	IE-GA-1973-73U151-ham	Yes	43	1718	1761	43	97.6
IE-GA-1978-78U202-ham	IE-GA-1978-78U202-ham	Yes	43	1728	1771	43	97.6
IE-GA-1979-79U13-ham	IE-GA-1979-79U13-ham	Yes	47	1717	1764	47	97.3
IE-GA-1980-80U76-hor	IE-GA-1980-80U76-hor	Yes	27	1733	1760	27	98.5
IE-HO-1967-67U208-ham	IE-HO-1967-67U208-ham	Yes	42	1703	1745	42	97.6
IE-HO-1967-67U225-ham	IE-HO-1967-67U225-ham	Yes	61	1697	1758	61	96.5
IE-ME-1963-63A216-mos	IE-ME-1963-63A216-mos	Yes	51	1747	1798	51	97.2
IE-ME-1963-63Z1-hum	IE-ME-1963-63Z1-hum	Yes	47	1753	1800	47	97.4
IE-ME-1965-65U206-ham	IE-ME-1965-65U206-ham	Yes	32	1772	1804	32	98.2
IE-ME-1966-66U91-ham	IE-ME-1966-66U91-ham	Yes	40	1780	1820	40	97.8
IE-ME-1967-67U222-ham	IE-ME-1967-67U222-ham	Yes	53	1698	1751	53	97
IE-ME-1969-68U315-ham	IE-ME-1969-69U315-ham	Yes	47	1741	1788	47	97.4
IE-ME-2001-MX01-32-ham	IE-ME-2001-MX01-32-ham	Yes	96	1647	1743	96	94.5
IE-ME-2003-MX03-H1-ham	IE-ME-2003-MX03H2-ham	No	41	1670	1713	43	97.5
IE-ME-2003-MX03-H2-ham	IE-ME-2003-MX03H2-ham	Yes	14	1700	1714	14	99.2
IE-ME-2008-MX08-H50-ham	IE-ME-2008-MX08H50-ham	Yes	50	1699	1749	50	97.1
IE-ME-2008-MX08-H53-ham	IE-ME-2008-MX08H53-ham	Yes	54	1723	1777	54	97
IE-ME-2008-MX09-M64-mos	IE-ME-2009-MX09M51-mos	No	51	1702	1754	52	97
IE-ME-2009-MX09-Eq03-hor	IE-ME-2009-MX09Eq03-hor	Yes	23	1722	1745	23	98.7
IE-ME-2010-MX10-H91-ham	IE-ME-2010-MX10_91M8-mos	No	47	1690	1738	48	97.2
IE-NI-1968-2177B-u	IE-NI-1968-2177B-u	Yes	40	1752	1792	40	97.8
IE-PA-1961-BT2607-mos	IE-PA-1961-BT2607-mos	Yes	23	1442	1465	23	98.4
IE-PE-1970-70U1134-ham	IE-PE-1970-70U1134-ham	Yes	45	2147	2192	45	97.9
IE-VE-1962-MenaII-hum	IE-VE-1962-Mena II-hum	Yes	14	1443	1457	14	99
IIIB-BR-1954-BeAn8-u	IIIB-BR-1954-Mucambo BeAn 8-u	Yes	3	768	771	3	99.6
IV-BR-1961-BeAr 35645-mos	IF-BR-1978-78V-3531-u	No	295	375	693	318	54.1
V-FG-1968-CABV AR508-mos	V-FG-1968-Cabassou CaAr 508-mos	Yes	1	617	618	1	99.8
Totals				153518	159629		96.1717
